# Supplementary material for: Spatial transcriptomics unravels palmitoylation and zonation-dependent gene regulation by AEG-1 in mouse liver
Source: J Biol Chem. 2024 Apr 25;300(6):107322. doi: 10.1016/j.jbc.2024.107322 (PMC11134871; doi:10.1016/j.jbc.2024.107322)
Supplement: Supporting Table S1 [file mmc1.xlsx]

## Sheet: Sheet1
gene	p_val	avg_log2FC	pct.1	pct.2	p_val_adj	cluster
Cyp2f2	6.19955e-63	0.336778	0.998	0.991	1.20674e-58	0
Hsd17b13	1.05766e-52	0.327701	0.992	0.964	2.05874e-48	0
Hsd17b6	1.12657e-36	0.296939	0.988	0.938	2.19288e-32	0
Ctsc	1.75296e-32	0.27631	0.96	0.896	3.41215e-28	0
Sfxn1	5.51282e-32	0.249551	0.951	0.868	1.07307e-27	0
Rida	2.84535e-26	0.201064	0.997	0.998	5.53848e-22	0
Clec4f	1.14257e-23	0.287216	0.955	0.946	2.22402e-19	0
Cd5l	1.53772e-23	0.306987	0.99	0.981	2.99318e-19	0
Marco	6.10261e-22	0.341592	0.666	0.54	1.18787e-17	0
Fmo3	2.10392e-21	0.22498	0.995	0.98	4.09528e-17	0
Cyp17a1	3.70979e-21	0.142695	0.937	0.867	7.22112e-17	0
Hal	2.20821e-19	0.155239	0.939	0.86	4.29829e-15	0
Etnppl	6.70726e-19	0.175802	0.849	0.727	1.30557e-14	0
Cfp	3.19424e-18	0.262004	0.852	0.784	6.2176e-14	0
Igfbp2	5.65213e-18	0.236141	1	1	1.10019e-13	0
Tmsb4x	1.93177e-17	0.206637	0.998	1	3.76019e-13	0
C1qa	4.92243e-17	0.238153	0.962	0.948	9.58151e-13	0
C1qc	2.20425e-16	0.22144	0.947	0.924	4.29058e-12	0
C9	2.70498e-16	0.177259	0.955	0.912	5.26525e-12	0
Alb	3.23194e-15	0.124524	1	1	6.29097e-11	0
Aspg	3.89873e-15	0.14965	0.992	0.98	7.58888e-11	0
Lgmn	1.29996e-14	0.220957	0.939	0.921	2.53037e-10	0
Fcna	2.32344e-14	0.224736	0.913	0.873	4.52257e-10	0
Sod3	1.68387e-13	0.209224	0.868	0.828	3.27765e-09	0
Pigr	1.29712e-12	0.122669	0.998	0.998	2.52485e-08	0
Plvap	6.79265e-11	0.192234	0.856	0.827	1.32219e-06	0
Gls2	6.86371e-11	0.0645068	0.972	0.94	1.33602e-06	0
Cyp2a4	1.39998e-10	0.100686	0.998	0.996	2.72507e-06	0
Sdc3	4.93896e-10	0.188949	0.867	0.827	9.61369e-06	0
Vsig4	1.16544e-09	0.19041	0.757	0.7	2.26853e-05	0
Colec11	1.29975e-09	0.162418	0.794	0.734	2.52996e-05	0
C1qb	2.02194e-09	0.17478	0.87	0.83	3.9357e-05	0
Amdhd1	3.12387e-09	0.114922	0.995	0.987	6.08061e-05	0
Sds	4.19341e-09	0.0438636	0.779	0.658	8.16247e-05	0
Cd44	7.13085e-09	0.156427	0.564	0.48	0.000138802	0
Afm	9.80852e-09	0.133287	0.997	0.998	0.000190923	0
Cd300c2	8.24597e-08	0.121831	0.416	0.333	0.00160508	0
Gm2a	9.12349e-08	0.122397	0.962	0.957	0.00177589	0
Lcp2	1.01615e-07	0.141636	0.457	0.381	0.00197793	0
A1bg	1.2892e-07	0.14249	0.977	0.97	0.00250943	0
Pirb	1.41081e-07	0.107195	0.348	0.269	0.00274614	0
Fpr1	1.99454e-07	0.103981	0.264	0.195	0.00388238	0
Ramp1	3.25588e-07	0.101777	0.318	0.243	0.00633758	0
Adam23	4.00013e-07	0.123487	0.431	0.355	0.00778626	0
Fcer1g	5.43262e-07	0.145596	0.603	0.541	0.0105746	0
Cdh1	9.22893e-07	0.0704764	0.48	0.388	0.0179641	0
Aqp8	1.11433e-06	0.116913	0.813	0.765	0.0216905	0
Col14a1	1.2556e-06	0.126093	0.741	0.693	0.0244403	0
Wfdc17	1.52747e-06	0.140006	0.756	0.702	0.0297322	0
Ccl6	1.69983e-06	0.119893	0.515	0.447	0.0330872	0
Pilrb1	2.00494e-06	0.103874	0.25	0.19	0.0390262	0
Ctss	2.3654e-06	0.143931	0.846	0.809	0.0460425	0
Acly	2.86617e-06	0.0927008	0.946	0.898	0.0557899	0
Apoa4	3.2322e-06	0.0756006	0.958	0.944	0.0629148	0
Ptprc	3.74398e-06	0.112496	0.498	0.428	0.0728766	0
Clca3a1	3.96424e-06	0.0999735	0.282	0.22	0.0771639	0
Ifi207	4.91557e-06	0.107312	0.311	0.25	0.0956816	0
Colec10	1.11712e-05	0.120479	0.579	0.52	0.217448	0
Msr1	1.14679e-05	0.0933257	0.438	0.372	0.223223	0
Pcolce2	1.32445e-05	0.0947908	0.276	0.217	0.257804	0
Pld4	1.41782e-05	0.112871	0.536	0.476	0.275978	0
Aif1	1.45745e-05	0.131525	0.51	0.451	0.283693	0
Marcks	1.48486e-05	0.106901	0.59	0.529	0.289028	0
Sult5a1	1.61738e-05	0.0717006	0.367	0.297	0.314824	0
Cd68	1.75887e-05	0.125036	0.601	0.548	0.342363	0
Il1rn	1.95343e-05	0.104028	0.489	0.426	0.380235	0
Tstd1	2.80533e-05	0.0723848	0.511	0.44	0.546058	0
Timd4	2.85008e-05	0.0980274	0.5	0.433	0.554768	0
Cd300a	3.77399e-05	0.092151	0.271	0.215	0.734608	0
Hc	3.95621e-05	0.0795277	0.992	0.993	0.770076	0
Ecm1	4.11976e-05	0.114427	0.972	0.961	0.801911	0
Trpm2	4.56401e-05	0.0829622	0.276	0.221	0.888385	0
Hamp2	5.24915e-05	0.0765588	0.997	0.997	1	0
Sema6d	6.91647e-05	0.114203	0.567	0.514	1	0
Vcam1	8.34423e-05	0.0848018	0.326	0.27	1	0
Cd300ld	9.00127e-05	0.094904	0.466	0.41	1	0
Slc40a1	9.33355e-05	0.113871	0.936	0.932	1	0
Gbp2b	9.54485e-05	0.0857719	0.289	0.236	1	0
Cybb	0.000100075	0.136723	0.624	0.579	1	0
Apbb1ip	0.000104018	0.0796129	0.281	0.227	1	0
Gngt2	0.00014503	0.114708	0.565	0.521	1	0
Ak4	0.000156701	0.0705168	0.577	0.518	1	0
Cps1	0.00017406	0.0370789	0.999	1	1	0
Arhgdib	0.000211748	0.0867812	0.705	0.652	1	0
Rgl1	0.000238825	0.106402	0.679	0.648	1	0
Hgf	0.000280133	0.0964841	0.53	0.472	1	0
Evl	0.000297002	0.0671729	0.285	0.234	1	0
Csf1r	0.000301287	0.10768	0.678	0.632	1	0
Ccl9	0.000305391	0.084203	0.902	0.872	1	0
Mpeg1	0.000341893	0.0813184	0.584	0.529	1	0
Smpdl3a	0.000384396	0.0951075	0.776	0.755	1	0
Mrc1	0.000391623	0.098914	0.855	0.823	1	0
Siglece	0.000414477	0.0903291	0.281	0.234	1	0
Ifitm1	0.000425575	0.11842	0.467	0.424	1	0
Ctla2b	0.000502292	0.0789155	0.369	0.317	1	0
Ctsb	0.000530357	0.0690835	0.999	1	1	0
Laptm5	0.000616592	0.112537	0.576	0.542	1	0
Rbp1	0.000645141	0.102184	0.762	0.748	1	0
Slc15a3	0.000669589	0.0880103	0.436	0.383	1	0
Hsd11b1	0.000754863	0.0731925	0.997	0.999	1	0
Tyrobp	0.00091043	0.0798478	0.622	0.572	1	0
Slc3a1	0.000921489	0.0196621	0.597	0.523	1	0
Itga9	0.00103223	0.0771364	0.443	0.39	1	0
Cd53	0.0010634	0.0891126	0.451	0.407	1	0
Ifit3	0.00117494	0.113866	0.299	0.255	1	0
C6	0.00119759	0.0953844	0.56	0.523	1	0
Gpr182	0.00120156	0.0940867	0.746	0.728	1	0
Rasgef1b	0.00120583	0.0752132	0.417	0.367	1	0
G6pc	0.00125774	0.103274	0.829	0.808	1	0
Cdh5	0.0012596	0.0759006	0.718	0.673	1	0
Cyba	0.00137055	0.0811831	0.667	0.621	1	0
Fmnl2	0.00146901	0.0727942	0.307	0.263	1	0
Lst1	0.00167621	0.0686235	0.329	0.284	1	0
Ifi27l2a	0.00167698	0.0719874	0.47	0.421	1	0
Fgg	0.00169976	0.0893519	0.999	1	1	0
Spi1	0.00184867	0.0759009	0.424	0.379	1	0
Pth1r	0.00187083	0.0629245	0.36	0.312	1	0
Gpihbp1	0.00204903	0.0784132	0.747	0.706	1	0
Cd163	0.00214775	0.0895487	0.493	0.448	1	0
Adgre5	0.00220561	0.0616465	0.553	0.503	1	0
Fyb	0.00230185	0.0900288	0.387	0.347	1	0
Wfdc21	0.00239099	0.0477281	0.999	1	1	0
Fgb	0.00257533	0.0856946	0.999	1	1	0
Adgre4	0.00257794	0.0867657	0.327	0.289	1	0
Angptl8	0.00264728	0.0810806	0.908	0.898	1	0
Trim30a	0.00271695	0.0660438	0.332	0.289	1	0
Gm33543	0.00287583	0.0502158	0.532	0.471	1	0
Atp1b3	0.00303705	0.0875084	0.57	0.535	1	0
Clec12a	0.00321949	0.0586667	0.281	0.239	1	0
Cfh	0.00361438	0.059185	0.997	1	1	0
Cryl1	0.00368713	0.0528104	0.385	0.34	1	0
Hmox1	0.00396984	0.0750672	0.341	0.301	1	0
Serpina1b	0.00400049	0.0434403	0.998	1	1	0
Itih3	0.0041673	0.0593833	0.999	1	1	0
Fga	0.0048608	0.0889383	1	1	1	0
Dmpk	0.00505719	0.0675253	0.534	0.486	1	0
Ahsg	0.00551584	0.0672111	1	1	1	0
Ptpn6	0.00557286	0.0752412	0.423	0.386	1	0
Cmklr1	0.00594472	0.0408267	0.268	0.228	1	0
Flt4	0.00602327	0.0758441	0.396	0.359	1	0
Hk3	0.0062439	0.0642563	0.251	0.215	1	0
Fchsd2	0.00627113	0.0443088	0.314	0.271	1	0
Il18bp	0.00653928	0.0919291	0.597	0.57	1	0
Apoa1	0.00744812	0.0739272	1	1	1	0
Calcrl	0.00783324	0.0488308	0.545	0.5	1	0
Cyth4	0.00874779	0.0529443	0.314	0.275	1	0
Postn	0.00879561	0.053329	0.269	0.234	1	0
Clec1b	0.00891183	0.0587773	0.386	0.345	1	0
Fcgr3	0.00922134	0.064125	0.424	0.383	1	0
Hck	0.00942131	0.0550887	0.26	0.225	1	0
Plekho2	0.00983914	0.0530409	0.4	0.361	1	0
Entpd1	0.00991874	0.0484908	0.333	0.295	1	0
Mup11	2.97086e-78	0.54396	0.981	0.91	5.78278e-74	1
Cyp2e1	6.60207e-71	0.353957	1	1	1.28509e-66	1
Gulo	4.96019e-52	0.273622	0.997	0.92	9.65502e-48	1
Cyp1a2	9.37933e-46	0.253682	0.993	0.956	1.82569e-41	1
Lect2	1.73694e-45	0.297462	0.977	0.887	3.38096e-41	1
Mup17	4.13861e-44	0.316113	1	0.999	8.05581e-40	1
Ang	4.22066e-40	0.273803	1	0.997	8.21551e-36	1
Pon1	1.64993e-39	0.271217	1	0.999	3.21159e-35	1
Cyp3a44	5.08653e-39	0.426419	0.887	0.782	9.90093e-35	1
Ecm1	3.29333e-38	0.3478	0.984	0.957	6.41046e-34	1
Cyp2c69	9.58879e-33	0.215003	0.999	0.987	1.86646e-28	1
Rnase4	1.08604e-27	0.197212	1	0.999	2.11398e-23	1
Slc22a1	3.90412e-27	0.150496	0.997	0.973	7.59936e-23	1
Aldh3a2	6.51198e-25	0.18784	0.988	0.946	1.26756e-20	1
Cyp7a1	8.5072e-25	0.279493	0.864	0.739	1.65593e-20	1
Slco1b2	4.99029e-21	0.172305	0.998	0.993	9.7136e-17	1
Nr1i3	1.10203e-19	0.207181	0.995	0.982	2.14511e-15	1
Ces3a	1.32632e-19	0.176907	1	0.999	2.58167e-15	1
Eng	2.88839e-19	0.224806	0.925	0.861	5.62225e-15	1
Aqp1	3.6993e-19	0.212043	0.973	0.958	7.20069e-15	1
Csad	1.39579e-18	0.184434	0.894	0.772	2.71691e-14	1
Slco1a1	5.41676e-18	0.194064	0.673	0.517	1.05437e-13	1
Tpt1	1.11702e-17	0.17304	1	1	2.17428e-13	1
Mup10	6.24817e-17	0.182341	0.994	0.982	1.21621e-12	1
Reln	1.32186e-16	0.22925	0.803	0.699	2.57299e-12	1
Cyp27a1	6.64431e-16	0.159787	0.998	0.995	1.29331e-11	1
Sult2a8	1.19222e-15	0.163329	1	0.996	2.32065e-11	1
Cyp7b1	1.614e-15	0.192097	0.557	0.419	3.14165e-11	1
Tmsb4x	2.93136e-15	0.139432	1	0.999	5.70589e-11	1
Clec4g	6.66828e-15	0.197376	0.973	0.932	1.29798e-10	1
Rdh16	1.71013e-14	0.172852	0.954	0.901	3.32876e-10	1
Serpina7	2.25326e-14	0.189396	0.631	0.501	4.38598e-10	1
Lifr	2.64205e-14	0.160945	0.997	0.992	5.14275e-10	1
Nfyb	2.73952e-14	0.198537	0.867	0.781	5.33248e-10	1
Cyp3a11	4.03142e-14	0.144781	1	0.999	7.84716e-10	1
Npr2	4.70561e-14	0.139169	0.713	0.6	9.15946e-10	1
Rgn	6.73098e-14	0.110336	1	0.999	1.31019e-09	1
Tinagl1	1.54875e-13	0.208754	0.806	0.713	3.01464e-09	1
Abcc2	2.27099e-13	0.18494	0.984	0.969	4.42047e-09	1
Cyp2c54	2.27199e-13	0.151244	0.975	0.933	4.42243e-09	1
Dcn	2.31599e-13	0.20127	0.867	0.792	4.50808e-09	1
Dnase1l3	2.5275e-13	0.177852	0.94	0.888	4.91979e-09	1
Fos	4.18825e-13	0.173181	0.322	0.217	8.15244e-09	1
Fitm1	5.47571e-13	0.144747	0.448	0.322	1.06585e-08	1
Cyp4a14	6.72487e-13	0.161543	0.999	0.996	1.309e-08	1
Mrc1	6.7389e-13	0.19371	0.87	0.82	1.31173e-08	1
Stab1	8.27281e-13	0.184785	0.851	0.769	1.6103e-08	1
Oit3	2.33901e-12	0.197431	0.778	0.708	4.55289e-08	1
Fth1	4.51397e-12	0.127172	1	1	8.78643e-08	1
Plpp1	1.56398e-11	0.172602	0.646	0.534	3.04429e-07	1
Colec11	2.09928e-11	0.157096	0.821	0.729	4.08625e-07	1
Cd5l	2.26739e-11	0.163596	0.995	0.98	4.41347e-07	1
Hsd3b7	2.40236e-11	0.150837	0.985	0.973	4.6762e-07	1
Gatm	2.44331e-11	0.177627	0.666	0.583	4.75591e-07	1
Vsig4	4.92414e-11	0.179361	0.782	0.695	9.58483e-07	1
Fcna	5.607e-11	0.167046	0.921	0.872	1.0914e-06	1
Cyb5a	1.0263e-10	0.105548	1	1	1.99769e-06	1
Plvap	1.06378e-10	0.161913	0.889	0.819	2.07065e-06	1
Aqp9	1.17406e-10	0.127358	0.994	0.986	2.28531e-06	1
Pltp	2.17211e-10	0.172672	0.786	0.711	4.22801e-06	1
Slc16a10	2.30233e-10	0.131648	0.889	0.819	4.48148e-06	1
Fcgr2b	2.43633e-10	0.177833	0.816	0.747	4.74231e-06	1
Cd74	5.14811e-10	0.0429401	0.991	0.965	1.00208e-05	1
Mgst1	7.84881e-10	0.0937156	1	1	1.52777e-05	1
Wfdc17	8.06666e-10	0.169011	0.779	0.698	1.57018e-05	1
Acot1	1.50173e-09	0.0749723	0.761	0.652	2.92312e-05	1
Ctss	1.73956e-09	0.13704	0.877	0.801	3.38605e-05	1
Abcc9	1.93133e-09	0.142169	0.574	0.474	3.75933e-05	1
Slc43a3	1.97816e-09	0.130728	0.761	0.678	3.85048e-05	1
Cldn2	3.18342e-09	0.143295	0.742	0.641	6.19653e-05	1
Tgfbi	4.83256e-09	0.15176	0.444	0.356	9.40657e-05	1
Ehd3	9.46516e-09	0.145941	0.92	0.884	0.000184239	1
Atp11c	1.18544e-08	0.148718	0.847	0.774	0.000230745	1
Kit	1.4705e-08	0.132798	0.392	0.302	0.000286232	1
Ugt2b1	2.16863e-08	0.12092	0.984	0.97	0.000422124	1
Nrn1	2.33873e-08	0.0911614	0.999	0.998	0.000455234	1
Fermt2	2.54095e-08	0.139518	0.901	0.889	0.000494596	1
Ces1d	5.56375e-08	0.116519	0.985	0.966	0.00108298	1
Igkc	6.77626e-08	0.00229066	0.45	0.354	0.001319	1
Cyp2b13	1.14882e-07	0.124619	0.766	0.697	0.00223618	1
Gimap4	1.79043e-07	0.126778	0.447	0.364	0.00348507	1
Naca	1.80972e-07	0.130284	0.993	0.979	0.00352261	1
Pam	1.85342e-07	0.114887	0.709	0.638	0.00360767	1
Postn	1.96913e-07	0.097045	0.303	0.225	0.00383292	1
C1qc	1.9735e-07	0.14023	0.953	0.923	0.00384142	1
Kdr	1.99932e-07	0.137026	0.824	0.758	0.00389168	1
Igfbp7	2.0245e-07	0.0913665	0.987	0.977	0.00394068	1
C1qb	2.07328e-07	0.145638	0.871	0.832	0.00403564	1
Ahr	2.09171e-07	0.121955	0.552	0.463	0.00407151	1
Stab2	2.54443e-07	0.140011	0.792	0.726	0.00495274	1
Bdh1	3.01729e-07	0.0813235	0.99	0.988	0.00587315	1
Serpina6	3.0866e-07	0.0904918	0.985	0.962	0.00600808	1
C1qa	3.53061e-07	0.117371	0.98	0.943	0.00687233	1
Gm4952	3.62435e-07	0.126317	0.984	0.978	0.00705481	1
Sult2a5	3.63572e-07	0.109049	0.324	0.246	0.00707693	1
Ppm1k	3.7909e-07	0.0978095	0.953	0.922	0.00737899	1
Pparg	4.6382e-07	0.0993922	0.261	0.191	0.00902825	1
Calcrl	5.14843e-07	0.116733	0.582	0.491	0.0100214	1
Hist1h3d	8.07429e-07	0.133817	0.275	0.208	0.0157166	1
Hist1h3c	8.20198e-07	0.154229	0.305	0.237	0.0159651	1
Bmp2	9.97037e-07	0.136756	0.654	0.585	0.0194073	1
Tmem134	1.19067e-06	0.120395	0.754	0.689	0.0231764	1
Nxpe2	1.63786e-06	0.100766	0.381	0.303	0.031881	1
Rgl1	1.71479e-06	0.121615	0.716	0.638	0.0333784	1
Por	2.38695e-06	0.0820262	0.994	0.988	0.0464619	1
Akr1b8	2.60356e-06	0.0960802	0.271	0.205	0.0506783	1
H2-Aa	2.94946e-06	0.0274045	0.799	0.733	0.0574112	1
Hand2	3.62093e-06	0.115696	0.432	0.36	0.0704814	1
Mertk	3.70628e-06	0.118851	0.739	0.68	0.0721428	1
Aox3	3.82321e-06	0.101756	0.909	0.877	0.0744188	1
Gngt2	3.88857e-06	0.117292	0.589	0.516	0.075691	1
Masp1	5.37091e-06	0.0861731	0.953	0.947	0.104545	1
Tgfb1	6.13978e-06	0.109481	0.556	0.485	0.119511	1
Adh4	6.4412e-06	0.0499245	0.85	0.762	0.125378	1
Apoa2	7.2401e-06	0.0819966	1	1	0.140928	1
Msmo1	7.61445e-06	0.102892	0.98	0.962	0.148215	1
Pde2a	7.96637e-06	0.134467	0.494	0.426	0.155065	1
Sparc	7.99698e-06	0.076117	0.868	0.791	0.155661	1
Cd36	8.69208e-06	0.102944	0.931	0.901	0.169191	1
Gdf2	8.96311e-06	0.119876	0.53	0.46	0.174467	1
Eci2	9.0644e-06	0.0843506	0.996	0.994	0.176439	1
Sod3	1.01947e-05	0.10485	0.887	0.824	0.198439	1
Agtr1a	1.07528e-05	0.106805	0.88	0.829	0.209304	1
Eef1b2	1.17974e-05	0.0935342	0.998	0.996	0.229637	1
Gsta3	1.27924e-05	0.053779	1	0.999	0.249004	1
Nrp2	1.35615e-05	0.0944593	0.378	0.308	0.263975	1
Notum	1.52589e-05	0.0881367	0.678	0.597	0.297014	1
Hist1h2bb	1.62182e-05	0.103491	0.352	0.286	0.315688	1
Adgrl4	1.74267e-05	0.0979105	0.498	0.422	0.339211	1
Car3	1.93245e-05	0.0259119	0.999	0.999	0.376151	1
Chst15	1.99228e-05	0.0916028	0.538	0.46	0.387797	1
Gpr182	2.0404e-05	0.108043	0.784	0.717	0.397163	1
Clec4f	2.1296e-05	0.0794773	0.966	0.943	0.414527	1
Cfp	2.17325e-05	0.101906	0.838	0.792	0.423023	1
Sod1	2.25124e-05	0.073771	1	0.999	0.438203	1
Ghr	2.69606e-05	0.080062	0.995	0.995	0.524788	1
C1qtnf1	3.01982e-05	0.118075	0.394	0.336	0.587808	1
Inhbc	3.20995e-05	0.113425	0.796	0.746	0.624817	1
Hgf	3.21326e-05	0.118785	0.535	0.474	0.625461	1
Vnn1	3.24028e-05	0.098199	0.849	0.803	0.630721	1
Gpihbp1	4.05579e-05	0.114927	0.759	0.705	0.78946	1
Egfl7	4.06896e-05	0.106516	0.753	0.699	0.792023	1
Slc19a2	4.5802e-05	0.0785344	0.981	0.977	0.891535	1
Ptgs1	4.83971e-05	0.101213	0.64	0.577	0.94205	1
Cd300lg	5.1332e-05	0.101913	0.653	0.602	0.999177	1
Hist1h3b	5.32106e-05	0.122828	0.301	0.244	1	1
Tspan31	5.60535e-05	0.0877952	0.976	0.962	1	1
Cxcl12	6.14099e-05	0.0778277	0.984	0.979	1	1
Cyp4b1	6.3835e-05	0.101632	0.537	0.474	1	1
Timd4	6.47571e-05	0.118859	0.496	0.438	1	1
Kank3	6.82936e-05	0.070382	0.281	0.221	1	1
Bin2	7.45594e-05	0.0779665	0.271	0.213	1	1
Lgmn	8.85329e-05	0.0915606	0.947	0.919	1	1
Dusp6	0.000100154	0.0946903	0.661	0.603	1	1
C4bp	0.000109062	0.0788737	0.999	0.998	1	1
Rmdn2	0.000109852	0.07947	0.715	0.66	1	1
Plxnc1	0.000118347	0.100034	0.568	0.512	1	1
Cd164	0.000122846	0.0830271	0.995	0.988	1	1
Cdo1	0.000125246	0.0570218	1	0.999	1	1
Cyp4a10	0.000132198	0.0796379	0.871	0.827	1	1
Tnfrsf1b	0.000147689	0.0884337	0.303	0.25	1	1
Shank3	0.000149106	0.0960763	0.361	0.304	1	1
Ces1f	0.000149611	0.0836322	0.986	0.982	1	1
Fgl1	0.00015183	0.0792732	1	0.999	1	1
Cyba	0.00015356	0.0805721	0.681	0.62	1	1
Gng11	0.000170186	0.0746449	0.526	0.461	1	1
D630039A03Rik	0.000172417	0.0824782	0.477	0.416	1	1
Creg1	0.000177607	0.074429	0.997	0.996	1	1
Akr1c20	0.000178169	0.0490102	0.956	0.931	1	1
Bgn	0.000200447	0.0445859	0.822	0.784	1	1
Nrep	0.000230771	0.0993594	0.445	0.392	1	1
Blvrb	0.000231497	0.0577976	0.944	0.903	1	1
Cd53	0.000233022	0.0890134	0.466	0.405	1	1
Nt5e	0.000255274	0.0923542	0.604	0.546	1	1
Ces2c	0.000272942	0.0528012	0.405	0.337	1	1
Frrs1	0.00031809	0.0916348	0.592	0.538	1	1
Cd55	0.000322408	0.0852355	0.559	0.504	1	1
Plbd1	0.00033138	0.0779026	0.538	0.476	1	1
1810058I24Rik	0.000340412	0.0545636	0.681	0.61	1	1
Wwp1	0.000342983	0.09161	0.952	0.948	1	1
Nsa2	0.000398763	0.0881259	0.619	0.565	1	1
Ehhadh	0.000428915	0.0789425	0.995	0.992	1	1
Clec1b	0.000458069	0.0984819	0.396	0.345	1	1
Cd300ld	0.000460717	0.082912	0.471	0.411	1	1
Fabp2	0.000466111	0.0789558	0.914	0.879	1	1
Lrat	0.000477491	0.0755345	0.402	0.345	1	1
Eif4ebp2	0.000481825	0.0919269	0.984	0.978	1	1
Eif3f	0.000487406	0.0758576	0.966	0.965	1	1
Hipk2	0.00049662	0.093743	0.683	0.632	1	1
Pth1r	0.000518786	0.0955329	0.365	0.314	1	1
Tyrobp	0.000520267	0.104386	0.619	0.576	1	1
Ntn1	0.000530953	0.0737063	0.354	0.297	1	1
Epb41l4b	0.000542802	0.0772524	0.936	0.92	1	1
Ephx1	0.000570481	0.0968381	0.996	0.99	1	1
Arhgdib	0.000652167	0.0838314	0.703	0.656	1	1
Ifitm1	0.000652938	0.0561223	0.491	0.418	1	1
Wfdc1	0.000710048	0.0712571	0.252	0.205	1	1
Ushbp1	0.00080278	0.0621776	0.34	0.286	1	1
Slc29a1	0.00082927	0.0663257	0.988	0.978	1	1
Gja1	0.000846007	0.0584755	0.304	0.25	1	1
Cd1d1	0.000880726	0.074594	0.793	0.738	1	1
Cd68	0.000910622	0.0816226	0.605	0.55	1	1
Usf3	0.00096746	0.0737863	0.601	0.546	1	1
Cyyr1	0.00102024	0.0697177	0.339	0.286	1	1
Ccl6	0.00102546	0.0771562	0.509	0.453	1	1
Decr1	0.00108107	0.0538885	0.998	0.996	1	1
Bccip	0.0011199	0.0647493	0.959	0.923	1	1
Entpd5	0.00122124	0.0661301	0.968	0.957	1	1
Sult1d1	0.00136279	0.0630028	0.992	0.988	1	1
Crat	0.00145258	0.0698853	0.597	0.543	1	1
Hsd17b12	0.00146442	0.0730259	0.979	0.967	1	1
Pxdn	0.0014663	0.0780827	0.385	0.334	1	1
Arhgef2	0.00149855	0.0563709	0.287	0.238	1	1
Cdh5	0.00155261	0.0890015	0.711	0.678	1	1
Sf3b5	0.00156308	0.0773283	0.672	0.627	1	1
Slc25a20	0.00159501	0.0714701	0.918	0.904	1	1
F8	0.00159539	0.0824123	0.368	0.321	1	1
Rasip1	0.00163086	0.0523874	0.383	0.325	1	1
Arhgap45	0.00165843	0.0645658	0.276	0.229	1	1
Trp53i11	0.00175973	0.0801231	0.383	0.334	1	1
Prex2	0.00190881	0.0725829	0.385	0.336	1	1
Lrrc32	0.00191859	0.0690155	0.339	0.291	1	1
Lgals3	0.00191914	0.0693089	0.473	0.419	1	1
Polr3gl	0.00192241	0.0686933	0.386	0.335	1	1
Slc22a23	0.00211193	0.0747345	0.837	0.798	1	1
Srgn	0.0021264	0.071526	0.416	0.366	1	1
Nceh1	0.00212744	0.0863353	0.688	0.664	1	1
Hnrnpa3	0.00223329	0.0766341	0.898	0.88	1	1
Fcgrt	0.0022716	0.0720395	0.986	0.985	1	1
Rgs5	0.00228977	0.0684156	0.41	0.358	1	1
Sema6d	0.00247694	0.0600137	0.573	0.516	1	1
Rcn1	0.00254064	0.0553484	0.377	0.324	1	1
Col14a1	0.00254453	0.0462355	0.751	0.692	1	1
Sh3bgrl3	0.00263187	0.0615342	0.613	0.576	1	1
Apob	0.00269946	0.0606731	0.999	0.999	1	1
Laptm5	0.0027261	0.0615057	0.589	0.54	1	1
Fam25c	0.0027761	0.0667836	0.915	0.908	1	1
Tbx3	0.00277945	0.0422668	0.258	0.211	1	1
Ets2	0.00278668	0.0861881	0.613	0.578	1	1
Elk3	0.00284483	0.0735579	0.42	0.373	1	1
C6	0.00286167	0.0745831	0.573	0.521	1	1
Fcer1g	0.00288991	0.0701632	0.601	0.545	1	1
Adtrp	0.00296042	0.0678718	0.961	0.941	1	1
Cdk6	0.00303175	0.0632513	0.521	0.467	1	1
Fscn1	0.0030732	0.0682436	0.271	0.229	1	1
Cdh2	0.00308872	0.072216	0.795	0.75	1	1
Daglb	0.00312842	0.0551853	0.612	0.55	1	1
Mylip	0.00320541	0.071866	0.31	0.265	1	1
Dcun1d1	0.00322896	0.0781244	0.744	0.715	1	1
Csrp3	0.00328448	0.0442586	0.812	0.746	1	1
Colec10	0.00328596	0.0761928	0.575	0.525	1	1
Tmem98	0.00330963	0.0735307	0.634	0.586	1	1
Clec2d	0.00337342	0.0545419	0.998	0.997	1	1
Ptprb	0.00342851	0.0713892	0.919	0.887	1	1
Agtrap	0.00342913	0.0572993	0.273	0.23	1	1
Clec14a	0.00350937	0.0941207	0.561	0.528	1	1
Ccdc107	0.00355906	0.0676935	0.866	0.837	1	1
Lpar6	0.00357455	0.0740999	0.519	0.477	1	1
Npc2	0.00361934	0.0720306	0.978	0.968	1	1
Cab39l	0.00395715	0.0609495	0.553	0.503	1	1
Ccr5	0.0041042	0.0781779	0.281	0.24	1	1
Cotl1	0.00418295	0.0777641	0.637	0.594	1	1
2023-09-11	0.00422861	0.0532529	0.425	0.374	1	1
Hamp	0.00423152	0.0284985	0.996	0.992	1	1
Gimap6	0.0044215	0.0802133	0.459	0.413	1	1
Ramp2	0.00448379	0.0634495	0.459	0.415	1	1
Add3	0.00461846	0.0623611	0.394	0.349	1	1
1110032A03Rik	0.00480089	0.0719341	0.467	0.426	1	1
Pmvk	0.00497568	0.0563808	0.94	0.919	1	1
Eef1a1	0.00503706	0.0480583	1	1	1	1
Eif5	0.00521722	0.063028	0.99	0.991	1	1
Emilin1	0.00523641	0.058791	0.431	0.381	1	1
Arl8b	0.00537085	0.0747205	0.917	0.906	1	1
Ighm	0.00554252	0.0911781	0.346	0.31	1	1
Nat8f2	0.00556681	0.0327132	0.973	0.948	1	1
Ugt3a2	0.00561157	0.0647243	0.995	0.987	1	1
Pir	0.00587022	0.063829	0.469	0.43	1	1
Msn	0.00602426	0.0639798	0.582	0.53	1	1
Rxylt1	0.00607418	0.0631146	0.425	0.383	1	1
Cenpx	0.00642918	0.0651584	0.7	0.656	1	1
Esam	0.00701861	0.0551028	0.411	0.363	1	1
Prkd2	0.00704673	0.0599376	0.355	0.311	1	1
Hspg2	0.00707757	0.0494531	0.432	0.383	1	1
Amy1	0.0071228	0.0619929	0.959	0.949	1	1
A1cf	0.00714324	0.0637247	0.984	0.98	1	1
Mpeg1	0.00716659	0.0519928	0.582	0.533	1	1
Adgrf5	0.00726108	0.0593954	0.733	0.69	1	1
Olfr1033	0.00734138	0.0570241	0.307	0.265	1	1
Akr1a1	0.00764299	0.0433262	0.996	0.996	1	1
Tpbgl	0.00767864	0.0579243	0.332	0.289	1	1
Mettl9	0.00788296	0.0593044	0.599	0.553	1	1
Selenoh	0.0078998	0.0684584	0.347	0.307	1	1
Txn1	0.00810355	0.0482041	0.996	0.996	1	1
2023-09-04	0.00810362	0.0540083	0.384	0.338	1	1
Mcm3	0.00828514	0.0605638	0.252	0.215	1	1
Adgre4	0.00868633	0.054338	0.332	0.29	1	1
Pla2g12a	0.00887562	0.0630235	0.409	0.365	1	1
Cd52	0.00910356	0.0304104	0.563	0.507	1	1
Hist2h2bb	0.0091389	0.0820242	0.306	0.267	1	1
Cd93	0.00955042	0.0558175	0.302	0.261	1	1
Cd47	0.00962358	0.0412564	0.962	0.951	1	1
Lpl	0.00972037	0.0627329	0.479	0.433	1	1
Cyp2f2	1.30023e-181	1.04522	1	0.992	2.53089e-177	2
Pck1	5.11015e-162	0.830609	1	0.999	9.94691e-158	2
Sds	6.63001e-150	1.00811	0.942	0.647	1.29053e-145	2
Hsd17b13	3.48898e-149	0.854335	0.999	0.967	6.7913e-145	2
Aldh1b1	8.48218e-148	1.00226	0.915	0.571	1.65106e-143	2
Gls2	2.95959e-145	0.924247	0.999	0.94	5.76083e-141	2
Cyp17a1	1.93138e-144	0.933499	0.986	0.869	3.75943e-140	2
Hal	1.04931e-141	0.909695	0.997	0.861	2.04248e-137	2
Etnppl	3.58565e-116	0.834379	0.95	0.727	6.97947e-112	2
Rida	8.34773e-115	0.646494	1	0.997	1.62489e-110	2
Hpx	5.10057e-101	0.584901	1	1	9.92825e-97	2
Asl	3.12759e-98	0.646783	0.999	0.989	6.08785e-94	2
Slc3a1	3.75232e-95	0.721331	0.815	0.494	7.30389e-91	2
Uroc1	2.6389e-92	0.653833	0.996	0.977	5.13661e-88	2
Arg1	1.53826e-91	0.60044	1	0.999	2.99423e-87	2
Hsd17b6	5.51484e-91	0.751989	0.996	0.944	1.07346e-86	2
Fbp1	3.255e-88	0.536653	1	0.999	6.33585e-84	2
Mup3	9.80183e-87	0.509563	1	1	1.90793e-82	2
Aspg	1.18701e-81	0.566523	1	0.981	2.31051e-77	2
Amdhd1	1.74741e-80	0.571586	1	0.987	3.40133e-76	2
Cyp2a4	1.3221e-79	0.583015	0.999	0.996	2.57346e-75	2
Apoa4	1.82715e-77	0.603301	0.987	0.941	3.55655e-73	2
Got1	3.96821e-76	0.624039	0.993	0.914	7.72412e-72	2
Sfxn1	1.64282e-73	0.59635	0.977	0.876	3.19776e-69	2
Fmo3	5.42226e-70	0.587296	1	0.982	1.05544e-65	2
Ftcd	5.54196e-70	0.600455	0.99	0.956	1.07874e-65	2
Uox	6.2207e-67	0.470571	1	1	1.21086e-62	2
Aldob	7.71954e-66	0.42195	1	1	1.50261e-61	2
Nnmt	2.2981e-64	0.578614	0.979	0.906	4.47326e-60	2
Alb	7.73653e-62	0.395847	1	1	1.50592e-57	2
Abhd2	2.26798e-56	0.486267	0.983	0.933	4.41463e-52	2
Pigr	2.58079e-56	0.46701	1	0.998	5.0235e-52	2
Pklr	4.99352e-56	0.548621	0.972	0.923	9.71989e-52	2
Ctsc	4.7065e-55	0.53768	0.979	0.902	9.1612e-51	2
Eci3	2.12682e-54	0.37131	0.376	0.14	4.13986e-50	2
Acly	4.23387e-54	0.503289	0.969	0.902	8.24124e-50	2
Cdh1	9.30369e-50	0.459518	0.636	0.373	1.81096e-45	2
A1bg	1.3574e-49	0.584406	0.993	0.968	2.64217e-45	2
Tiam2	4.58934e-49	0.35135	0.361	0.138	8.93316e-45	2
Fasn	1.35321e-44	0.508371	0.946	0.855	2.63403e-40	2
Tkfc	3.95332e-44	0.475976	0.986	0.951	7.69514e-40	2
Clec2h	4.8561e-44	0.40087	0.426	0.196	9.45239e-40	2
Cps1	1.22856e-43	0.374767	1	1	2.39139e-39	2
Cbs	4.60727e-41	0.391968	0.996	0.985	8.96805e-37	2
Cryl1	5.10729e-39	0.389933	0.554	0.316	9.94133e-35	2
Gas2	2.26231e-38	0.445178	0.784	0.603	4.40358e-34	2
Gnmt	3.09942e-36	0.314751	1	1	6.03301e-32	2
C9	6.79965e-36	0.402358	0.982	0.914	1.32355e-31	2
Gldc	1.40988e-33	0.433773	0.634	0.434	2.74433e-29	2
Sult5a1	2.09186e-32	0.379081	0.487	0.286	4.07181e-28	2
Sdc1	4.36829e-32	0.341416	0.99	0.969	8.50288e-28	2
Mfsd2a	4.94991e-32	0.359004	0.557	0.339	9.635e-28	2
Agxt	5.67259e-32	0.373008	0.994	0.968	1.10417e-27	2
Bdh2	3.70089e-31	0.304674	0.409	0.214	7.20379e-27	2
Sdsl	4.71677e-31	0.306978	0.432	0.23	9.18119e-27	2
Ctnnbip1	2.62309e-30	0.312461	0.438	0.239	5.10584e-26	2
Slc7a2	3.37117e-30	0.368051	0.973	0.941	6.56198e-26	2
Apoc2	1.11027e-29	0.380311	0.892	0.761	2.16113e-25	2
Mt2	3.2092e-29	0.417398	0.994	0.984	6.24671e-25	2
Tstd1	2.6335e-27	0.354121	0.621	0.431	5.12611e-23	2
Gys2	5.69674e-27	0.32123	0.991	0.964	1.10887e-22	2
Tm4sf4	1.57629e-26	0.339275	0.96	0.911	3.06825e-22	2
Retsat	1.04607e-25	0.309111	1	0.994	2.03618e-21	2
Thrsp	1.27893e-25	0.410163	0.814	0.676	2.48943e-21	2
Tat	1.56344e-25	0.325453	0.997	0.995	3.04323e-21	2
Cth	3.42769e-25	0.360121	0.969	0.915	6.672e-21	2
Ak4	1.35747e-24	0.381677	0.676	0.508	2.64232e-20	2
Sqor	2.68167e-23	0.287071	0.993	0.965	5.21987e-19	2
Tent5c	3.21178e-23	0.248171	0.342	0.183	6.25173e-19	2
Atp1b1	4.73807e-23	0.296462	0.885	0.777	9.22265e-19	2
Suclg1	4.79349e-23	0.309554	0.953	0.898	9.33052e-19	2
Kng1	1.8307e-22	0.300332	1	0.999	3.56346e-18	2
Plxna2	4.66022e-22	0.291558	0.474	0.305	9.07113e-18	2
Aqp8	1.08533e-21	0.312395	0.878	0.761	2.1126e-17	2
Aass	1.7676e-21	0.300082	0.987	0.951	3.44063e-17	2
Itih3	6.49136e-21	0.239147	1	1	1.26354e-16	2
Mup20	8.08551e-21	0.320908	0.922	0.844	1.57384e-16	2
Khk	1.52231e-20	0.262655	1	0.997	2.96317e-16	2
Maob	3.0909e-20	0.259393	0.989	0.978	6.01644e-16	2
Atp5b	7.71943e-20	0.266945	1	0.995	1.50259e-15	2
Gc	1.37755e-19	0.313615	0.997	0.998	2.6814e-15	2
Atp5a1	2.63435e-19	0.261913	1	0.997	5.12776e-15	2
Fgfr2	1.73009e-18	0.308913	0.778	0.666	3.36762e-14	2
Foxq1	4.226e-18	0.302508	0.696	0.55	8.22592e-14	2
Ulk1	5.88048e-18	0.29849	0.81	0.711	1.14464e-13	2
Hsd11b1	8.38858e-18	0.233952	1	0.998	1.63284e-13	2
Sult1a1	2.62828e-17	0.237887	0.999	0.996	5.11595e-13	2
Serpina1e	4.19324e-17	0.55031	0.928	0.887	8.16215e-13	2
Ly6e	6.53532e-17	0.245956	0.983	0.962	1.2721e-12	2
Gss	7.53005e-17	0.264428	0.807	0.657	1.46572e-12	2
Slc37a4	1.11221e-16	0.299699	0.848	0.755	2.16492e-12	2
Acaca	1.25764e-16	0.267166	0.922	0.85	2.448e-12	2
Orm1	1.34169e-16	0.221534	1	1	2.6116e-12	2
Defb1	2.61043e-16	0.213652	0.291	0.165	5.08121e-12	2
Serpina1c	3.19089e-16	0.209674	1	1	6.21106e-12	2
Serpina3k	3.9337e-16	0.214321	1	1	7.65696e-12	2
Slc38a3	5.38181e-16	0.227826	1	1	1.04757e-11	2
Aldh1l1	8.25201e-16	0.237561	0.999	0.997	1.60625e-11	2
Errfi1	9.39516e-16	0.237035	1	0.999	1.82877e-11	2
Afm	1.70078e-15	0.198824	1	0.997	3.31058e-11	2
Mt1	2.00575e-15	0.29628	1	0.998	3.90419e-11	2
Slc2a2	2.80804e-15	0.254543	0.979	0.954	5.46586e-11	2
Atp1a1	5.39492e-15	0.230736	0.996	0.978	1.05012e-10	2
Tars	8.99596e-15	0.259586	0.845	0.756	1.75106e-10	2
Ptgds	1.12555e-14	0.197651	0.268	0.153	2.19088e-10	2
Lpin1	1.16769e-14	0.333411	0.669	0.591	2.27292e-10	2
G6pc	1.6727e-14	0.266314	0.895	0.799	3.25591e-10	2
Eppk1	1.9825e-14	0.222027	0.494	0.35	3.85894e-10	2
Ccl9	2.39899e-14	0.242218	0.916	0.874	4.66964e-10	2
C3	2.61527e-14	0.186324	1	1	5.09062e-10	2
Hgfac	3.02576e-14	0.240846	0.999	0.985	5.88963e-10	2
Ambp	1.36705e-13	0.183329	1	1	2.66097e-09	2
Srd5a1	1.62138e-13	0.232352	0.499	0.363	3.15602e-09	2
Trf	1.65729e-13	0.196816	1	1	3.22592e-09	2
Nrg4	1.68136e-13	0.210401	0.354	0.23	3.27276e-09	2
Cyc1	2.92333e-13	0.226304	0.989	0.971	5.69026e-09	2
Hp	4.18799e-13	0.269198	1	0.999	8.15193e-09	2
Qsox1	5.36075e-13	0.255776	0.994	0.985	1.04347e-08	2
Pygl	7.4479e-13	0.226818	0.989	0.971	1.44973e-08	2
Mdh1	1.09693e-12	0.200912	1	0.999	2.13518e-08	2
Hbb-bs	1.98463e-12	0.633496	0.92	0.889	3.86309e-08	2
Acmsd	3.25868e-12	0.182135	0.315	0.2	6.34301e-08	2
Slc25a47	3.42038e-12	0.252837	1	0.995	6.65777e-08	2
Glyctk	1.12676e-11	0.217371	0.703	0.59	2.19324e-07	2
Zfp750	1.48701e-11	0.176963	0.308	0.198	2.89446e-07	2
Fh1	1.69895e-11	0.208302	0.963	0.943	3.307e-07	2
Sardh	2.12305e-11	0.187757	0.999	0.991	4.13252e-07	2
Pglyrp2	3.6152e-11	0.195666	0.939	0.883	7.03699e-07	2
Kyat3	3.83031e-11	0.215814	0.997	0.992	7.45569e-07	2
F10	5.07982e-11	0.20776	0.999	0.988	9.88787e-07	2
Phyh	8.08819e-11	0.185857	0.994	0.981	1.57437e-06	2
Cux2	9.32651e-11	0.199283	0.447	0.333	1.8154e-06	2
Gsto1	1.84422e-10	0.186354	0.956	0.935	3.58978e-06	2
Atp5c1	2.01681e-10	0.218225	0.896	0.833	3.92572e-06	2
Ppl	2.27316e-10	0.148645	0.297	0.193	4.4247e-06	2
Apoc3	2.98078e-10	0.14954	1	1	5.80208e-06	2
Uqcrfs1	3.75419e-10	0.190915	0.997	0.991	7.30754e-06	2
Sdhb	3.82294e-10	0.170607	0.996	0.995	7.44136e-06	2
Kcnk5	4.09066e-10	0.160332	0.325	0.22	7.96248e-06	2
Gsta4	4.51348e-10	0.215102	0.872	0.807	8.78548e-06	2
Ppargc1b	5.43322e-10	0.195746	0.531	0.427	1.05758e-05	2
Slc16a5	5.95601e-10	0.196828	0.616	0.505	1.15934e-05	2
Hba-a2	6.54179e-10	0.570427	0.768	0.722	1.27336e-05	2
Otc	6.94054e-10	0.212743	0.939	0.889	1.35098e-05	2
Slc20a1	7.41846e-10	0.173056	0.551	0.435	1.444e-05	2
Hc	9.73561e-10	0.172224	0.996	0.992	1.89504e-05	2
Selenop	1.81012e-09	0.155136	1	1	3.52341e-05	2
F11r	1.9683e-09	0.194358	0.945	0.89	3.8313e-05	2
Nmrk1	2.45638e-09	0.201992	0.661	0.55	4.78135e-05	2
B4galt5	3.35924e-09	0.19381	0.601	0.508	6.53877e-05	2
St6gal1	4.04301e-09	0.20427	0.794	0.715	7.86972e-05	2
Vtn	4.18206e-09	0.172655	1	0.997	8.14038e-05	2
Hnmt	5.54975e-09	0.20195	0.615	0.521	0.000108026	2
Itih4	5.99481e-09	0.141872	1	1	0.000116689	2
Cyp39a1	6.75835e-09	0.191713	0.778	0.693	0.000131551	2
Arrdc4	7.09163e-09	0.155861	0.379	0.275	0.000138039	2
Slc25a22	7.95637e-09	0.202691	0.947	0.912	0.000154871	2
Arsg	8.0936e-09	0.13899	0.26	0.171	0.000157542	2
Lsr	1.0702e-08	0.184464	0.932	0.901	0.000208315	2
Car14	1.24864e-08	0.17333	0.555	0.445	0.000243048	2
S100a1	2.13748e-08	0.173355	0.994	0.978	0.00041606	2
Rgs16	2.19437e-08	0.216191	0.911	0.874	0.000427135	2
Ugp2	2.84749e-08	0.175811	0.99	0.966	0.000554265	2
Pcca	2.88491e-08	0.178291	0.787	0.718	0.000561547	2
Ppif	2.9658e-08	0.194373	0.696	0.62	0.000577293	2
Igf1	2.98356e-08	0.144286	1	0.999	0.00058075	2
Bhmt2	3.09356e-08	0.177734	0.983	0.957	0.000602161	2
Serpina1a	3.15757e-08	0.149649	1	1	0.000614621	2
Cfi	3.8661e-08	0.17928	0.908	0.873	0.000752537	2
Gm2a	3.86755e-08	0.162642	0.979	0.955	0.000752818	2
Nipal1	3.99686e-08	0.193123	0.717	0.64	0.000777989	2
Ndufv1	4.15989e-08	0.177763	0.964	0.948	0.000809722	2
C8a	4.3419e-08	0.179906	0.886	0.831	0.000845151	2
Apof	4.61307e-08	0.155986	1	0.999	0.000897934	2
Ddah1	4.7404e-08	0.175815	0.935	0.885	0.00092272	2
Hmgcr	4.95141e-08	0.181317	0.526	0.43	0.000963792	2
Dmgdh	5.17534e-08	0.176606	0.974	0.951	0.00100738	2
Sdhd	5.35145e-08	0.157117	0.928	0.9	0.00104166	2
Esr1	5.8948e-08	0.185534	0.8	0.744	0.00114742	2
Gpi1	7.71898e-08	0.178493	0.972	0.95	0.0015025	2
Atp5g3	8.58409e-08	0.169543	0.997	0.996	0.00167089	2
Slc38a4	9.75509e-08	0.156708	0.997	0.997	0.00189883	2
Kynu	1.4631e-07	0.181115	0.964	0.939	0.00284793	2
Klf10	1.68214e-07	0.149001	0.514	0.412	0.00327429	2
Ndrg2	1.73341e-07	0.13187	1	1	0.00337408	2
Abcb11	1.93331e-07	0.175234	0.999	0.991	0.00376319	2
Gamt	2.27417e-07	0.173283	0.98	0.962	0.00442667	2
Shroom1	2.38935e-07	0.169511	0.598	0.513	0.00465088	2
Atp5g1	2.53817e-07	0.146305	0.457	0.359	0.00494055	2
Slc25a25	2.66574e-07	0.163141	0.581	0.491	0.00518886	2
Arhgap6	2.94568e-07	0.142993	0.334	0.246	0.00573377	2
Echdc3	3.41031e-07	0.167212	0.919	0.86	0.00663817	2
Ero1lb	4.61008e-07	0.154154	0.595	0.506	0.00897352	2
Gstt3	4.96024e-07	0.187176	0.793	0.743	0.0096551	2
Sptbn2	5.64096e-07	0.16575	0.764	0.664	0.0109801	2
Rhou	7.4478e-07	0.186327	0.81	0.748	0.0144971	2
Wfdc21	7.5646e-07	0.132416	1	1	0.0147245	2
F7	9.79968e-07	0.167002	0.841	0.804	0.0190751	2
Cyb5r3	1.15197e-06	0.137738	0.997	0.995	0.0224231	2
Aldh7a1	1.22109e-06	0.141845	0.98	0.946	0.0237685	2
Plpp2	1.39743e-06	0.148196	0.645	0.572	0.0272009	2
Cfh	1.41487e-06	0.136365	1	0.999	0.0275404	2
Steap2	1.48064e-06	0.13193	0.3	0.219	0.0288207	2
Scap	1.58662e-06	0.137449	0.857	0.791	0.0308835	2
Gpt2	1.97559e-06	0.153527	0.729	0.655	0.0384549	2
Usp9x	2.35046e-06	0.150827	0.646	0.568	0.0457518	2
Pgam1	2.63023e-06	0.156386	0.818	0.761	0.0511975	2
Uqcrc1	2.93225e-06	0.158925	0.972	0.942	0.0570763	2
Slc25a15	3.01054e-06	0.143043	0.97	0.945	0.0586002	2
Mid1ip1	3.33708e-06	0.163107	0.68	0.612	0.0649562	2
Ppargc1a	3.70766e-06	0.115895	0.256	0.183	0.0721697	2
2023-03-01	4.09626e-06	0.136139	0.997	0.993	0.0797337	2
Spata2l	4.17118e-06	0.162288	0.459	0.382	0.0811921	2
Ntn4	4.18324e-06	0.132439	0.341	0.259	0.0814267	2
Ndufa1	4.35265e-06	0.139479	0.983	0.978	0.0847244	2
Serpinf2	4.38805e-06	0.140922	1	0.999	0.0854133	2
Elovl2	4.87752e-06	0.141472	0.987	0.98	0.094941	2
Hoga1	4.90244e-06	0.149604	0.949	0.913	0.095426	2
Cpb2	5.04724e-06	0.131541	0.999	0.995	0.0982445	2
Noct	5.34223e-06	0.12799	0.276	0.205	0.103987	2
Kalrn	6.07444e-06	0.125837	0.7	0.625	0.118239	2
Sucla2	6.09276e-06	0.155695	0.825	0.792	0.118595	2
St3gal5	6.20816e-06	0.143684	0.982	0.982	0.120842	2
Atl2	6.35946e-06	0.144258	0.788	0.74	0.123787	2
Anxa6	6.40586e-06	0.13895	0.933	0.887	0.12469	2
Plxnb1	6.51826e-06	0.144128	0.541	0.452	0.126878	2
C8g	6.54259e-06	0.159449	0.997	0.996	0.127352	2
Wsb1	6.72746e-06	0.133214	0.645	0.552	0.13095	2
Ndufa13	6.89453e-06	0.149602	0.915	0.896	0.134202	2
Plbd2	6.92245e-06	0.165356	0.849	0.803	0.134746	2
Hbb-bt	7.09595e-06	0.16351	0.254	0.184	0.138123	2
Slc25a11	7.25647e-06	0.144651	0.653	0.592	0.141247	2
Slc23a1	7.40584e-06	0.141872	0.879	0.819	0.144155	2
Serpina1b	7.49349e-06	0.116542	1	0.999	0.145861	2
Stra6l	8.63043e-06	0.158296	0.891	0.862	0.167991	2
Acat3	8.71315e-06	0.161893	0.653	0.586	0.169602	2
Myo1e	9.34728e-06	0.135861	0.614	0.529	0.181945	2
Ppa1	9.86779e-06	0.14329	0.982	0.96	0.192077	2
Hes1	1.00678e-05	0.126129	0.45	0.368	0.195969	2
Uqcr10	1.13806e-05	0.119957	0.994	0.988	0.221523	2
Zadh2	1.17926e-05	0.141915	0.751	0.681	0.229543	2
Akr1c19	1.18056e-05	0.155165	0.801	0.739	0.229797	2
Rtkn	1.18109e-05	0.138842	0.368	0.293	0.229899	2
Pdhb	1.19521e-05	0.136879	0.82	0.757	0.232647	2
Gdap2	1.23082e-05	0.134184	0.511	0.439	0.239579	2
Sh2d4a	1.24186e-05	0.121577	0.32	0.247	0.241728	2
Herpud1	1.32296e-05	0.155516	0.977	0.971	0.257514	2
Tomm40l	1.34328e-05	0.129044	0.324	0.251	0.261469	2
Dlst	1.53886e-05	0.148388	0.788	0.735	0.29954	2
Kyat1	1.53925e-05	0.137326	0.953	0.908	0.299615	2
Serpina1d	1.57685e-05	0.116902	1	0.999	0.306934	2
Fgb	1.85969e-05	0.102224	1	1	0.361989	2
Hnf4a	1.9406e-05	0.143459	0.987	0.975	0.377737	2
B4galnt1	2.25167e-05	0.140802	0.882	0.844	0.438288	2
Gpt	2.52813e-05	0.127142	0.918	0.881	0.4921	2
Pgk1	2.53874e-05	0.138832	0.724	0.671	0.494165	2
Cfhr2	2.57128e-05	0.109913	0.994	0.994	0.500499	2
Sephs2	2.57744e-05	0.130064	0.999	0.992	0.501699	2
Slc25a51	2.76202e-05	0.132433	0.415	0.343	0.537628	2
Anks4b	2.88038e-05	0.149329	0.688	0.642	0.560665	2
Lgals9	2.89368e-05	0.126728	0.997	0.994	0.563255	2
Kif21a	3.07547e-05	0.140835	0.599	0.528	0.59864	2
Tcf7l1	3.23981e-05	0.120359	0.301	0.232	0.630629	2
Lrig1	3.45006e-05	0.130733	0.419	0.348	0.671554	2
Fmo5	3.47773e-05	0.138682	0.956	0.935	0.676941	2
Serpind1	3.50355e-05	0.122758	1	0.998	0.681967	2
Frmd4b	3.69078e-05	0.136717	0.47	0.399	0.718411	2
Lrrc3	4.2553e-05	0.140304	0.619	0.561	0.828295	2
Cmah	4.38697e-05	0.144245	0.749	0.708	0.853923	2
Abca3	4.7172e-05	0.127058	0.699	0.628	0.918202	2
Sec31a	4.71914e-05	0.133603	0.804	0.765	0.918581	2
Fga	4.8322e-05	0.0895296	1	1	0.940588	2
Pdk2	4.86396e-05	0.123184	0.869	0.812	0.946769	2
Abcb1a	5.0024e-05	0.12052	0.276	0.212	0.973716	2
Paxx	5.57471e-05	0.122731	0.439	0.364	1	2
Lcn2	6.03823e-05	0.112663	0.27	0.204	1	2
Ivns1abp	6.27912e-05	0.143264	0.619	0.556	1	2
Haao	6.29429e-05	0.11657	0.996	0.982	1	2
Ndufs2	7.45225e-05	0.131455	0.97	0.954	1	2
Hgsnat	7.65757e-05	0.121702	0.646	0.573	1	2
Man2a1	8.36733e-05	0.126872	0.96	0.939	1	2
Pdcd4	9.00835e-05	0.116508	0.979	0.98	1	2
H2-Q10	0.000102054	0.123376	1	0.999	1	2
Gm33543	0.000104885	0.140872	0.541	0.479	1	2
Aldh8a1	0.000105273	0.120922	0.996	0.986	1	2
Tob2	0.000108371	0.135998	0.666	0.615	1	2
Apeh	0.000111131	0.126072	0.656	0.585	1	2
Fndc4	0.000112433	0.12823	0.619	0.559	1	2
Abhd14b	0.000112935	0.125066	0.861	0.808	1	2
Pgrmc2	0.000128808	0.1198	0.801	0.772	1	2
Man2b2	0.000136122	0.123898	0.641	0.581	1	2
Ogdh	0.0001401	0.113947	0.911	0.894	1	2
Cox5b	0.00014595	0.120451	0.993	0.987	1	2
Sod2	0.00016126	0.129029	0.967	0.952	1	2
Tmem86b	0.000162648	0.11549	0.825	0.761	1	2
Nampt	0.000164078	0.123718	0.655	0.603	1	2
Pecr	0.000167845	0.122836	0.956	0.942	1	2
Cecr2	0.000168059	0.122562	0.392	0.327	1	2
Afg3l2	0.000185604	0.133046	0.629	0.582	1	2
Aspdh	0.000205512	0.126554	0.966	0.949	1	2
Slc39a14	0.000208728	0.105814	0.585	0.506	1	2
AI182371	0.000221277	0.134248	0.916	0.892	1	2
Alcam	0.000222838	0.13424	0.607	0.551	1	2
Lman1	0.000224582	0.121268	0.957	0.944	1	2
Pdia5	0.00022777	0.124818	0.649	0.602	1	2
Osgin1	0.000229104	0.138959	0.979	0.963	1	2
Prpf8	0.000252679	0.127485	0.815	0.757	1	2
Uqcrh	0.000259617	0.11683	0.972	0.965	1	2
Slc25a10	0.000260747	0.106764	0.964	0.952	1	2
Igfals	0.000279363	0.101889	0.952	0.938	1	2
Aco2	0.000286084	0.123105	0.852	0.802	1	2
Serpinf1	0.000287639	0.0940761	1	0.996	1	2
Cyp4v3	0.000298272	0.0921409	0.987	0.976	1	2
Nsun2	0.000300766	0.12497	0.618	0.565	1	2
Ndufs1	0.00030968	0.14659	0.811	0.791	1	2
Fuom	0.000314008	0.118468	0.499	0.436	1	2
Fnip2	0.000327017	0.126399	0.536	0.477	1	2
Dpyd	0.000330202	0.116895	0.982	0.964	1	2
Acad11	0.000340593	0.107564	0.974	0.951	1	2
Pyroxd2	0.000348377	0.0911963	0.365	0.298	1	2
Pbld2	0.000351512	0.106717	0.92	0.898	1	2
Abcd2	0.000356446	0.132197	0.817	0.765	1	2
Uqcrc2	0.000357387	0.106465	0.956	0.941	1	2
Ppfibp1	0.000359578	0.107277	0.453	0.386	1	2
Myh9	0.000360039	0.12272	0.827	0.774	1	2
Smyd2	0.000387589	0.0929108	0.365	0.299	1	2
Cluh	0.000392335	0.118991	0.977	0.971	1	2
Nadsyn1	0.000403012	0.113236	0.342	0.283	1	2
Aqp11	0.000406842	0.119074	0.753	0.711	1	2
Os9	0.000415128	0.11306	0.795	0.754	1	2
Masp2	0.000418738	0.10428	0.959	0.961	1	2
Iyd	0.000423575	0.113302	0.592	0.528	1	2
Slc6a13	0.000424649	0.122562	0.879	0.846	1	2
Oaf	0.000446742	0.121916	0.98	0.958	1	2
Nudt19	0.000466116	0.104094	0.477	0.41	1	2
Pla1a	0.000469381	0.111347	0.75	0.712	1	2
Klf15	0.000476664	0.11496	0.956	0.911	1	2
Endog	0.000477275	0.114832	0.808	0.75	1	2
Supt6	0.000498517	0.102115	0.484	0.421	1	2
Hspa5	0.000515396	0.105658	0.999	0.996	1	2
Fam234b	0.000525808	0.1061	0.51	0.454	1	2
Acy3	0.00053041	0.129282	0.812	0.787	1	2
Slc8b1	0.000556859	0.133756	0.783	0.745	1	2
Evi5	0.000564638	0.109802	0.861	0.856	1	2
Bhlhe40	0.000572977	0.125849	0.949	0.915	1	2
Apon	0.000575074	0.123816	0.99	0.98	1	2
Dld	0.000576888	0.128984	0.899	0.88	1	2
Ocln	0.000579006	0.11215	0.443	0.384	1	2
Kng2	0.000604231	0.112933	0.996	0.993	1	2
Ern1	0.000611435	0.11439	0.716	0.666	1	2
Gatd3a	0.00061537	0.0847613	0.872	0.812	1	2
Arf1	0.000642799	0.127799	0.795	0.764	1	2
Top1mt	0.000647712	0.0889367	0.352	0.288	1	2
Acy1	0.000656214	0.110254	0.621	0.556	1	2
Crybg1	0.00066218	0.0945949	0.29	0.234	1	2
Mapre2	0.000681207	0.0785287	0.351	0.285	1	2
Pfkm	0.000682492	0.0723654	0.293	0.232	1	2
Samd8	0.000697254	0.103436	0.57	0.507	1	2
Rarres2	0.000709627	0.102894	0.997	0.998	1	2
Ptgr2	0.000714833	0.106471	0.827	0.781	1	2
Mthfd1	0.000715266	0.116671	0.885	0.866	1	2
Leap2	0.000742519	0.111703	0.705	0.66	1	2
Mafb	0.000748512	0.103302	0.58	0.527	1	2
Pter	0.000776469	0.121171	0.724	0.678	1	2
Cyp2d26	0.000782265	0.0912587	1	1	1	2
Tufm	0.000809925	0.104137	0.588	0.535	1	2
Slc27a5	0.000819029	0.124078	0.999	0.997	1	2
Apex1	0.000841297	0.113572	0.433	0.377	1	2
Slc30a10	0.000853034	0.103217	0.362	0.304	1	2
Umps	0.000951138	0.0894715	0.527	0.461	1	2
Slc25a44	0.000973696	0.133231	0.618	0.583	1	2
Vwce	0.000985857	0.100435	0.561	0.495	1	2
Ppa2	0.00102079	0.094086	0.679	0.617	1	2
Adprm	0.00104543	0.0876186	0.339	0.282	1	2
Atp5j	0.00105326	0.0922629	0.997	0.986	1	2
Stard4	0.00107362	0.103001	0.74	0.706	1	2
Hgd	0.00109426	0.111641	0.999	0.993	1	2
Smoc1	0.0011017	0.116682	0.835	0.803	1	2
Ndufc2	0.00112189	0.0930583	0.868	0.842	1	2
Snta1	0.00116715	0.100265	0.315	0.262	1	2
Gspt1	0.00120006	0.110839	0.685	0.644	1	2
Agt	0.00120667	0.0901228	1	1	1	2
Etfb	0.00121384	0.0882916	0.982	0.964	1	2
Foxa3	0.00131051	0.122567	0.513	0.456	1	2
Slc17a4	0.00139335	0.119271	0.707	0.659	1	2
Ralgapa2	0.00142989	0.118633	0.597	0.558	1	2
Park7	0.00144141	0.105876	0.916	0.887	1	2
Sdha	0.0014646	0.0919856	0.983	0.98	1	2
Mmachc	0.00152865	0.0725351	0.268	0.214	1	2
Aph1a	0.00156668	0.091886	0.286	0.234	1	2
Opa1	0.00158537	0.0955217	0.605	0.545	1	2
Shmt1	0.00165028	0.0967456	0.979	0.96	1	2
Sdhc	0.00170707	0.114933	0.983	0.979	1	2
Echs1	0.00173386	0.096024	0.982	0.976	1	2
Pcx	0.00174302	0.105237	1	0.999	1	2
Eva1a	0.00174521	0.109827	0.82	0.801	1	2
Apoa5	0.00176568	0.0861351	1	0.999	1	2
Lrrc28	0.00181645	0.106843	0.416	0.357	1	2
Pank1	0.00186341	0.0924003	0.972	0.968	1	2
Mast3	0.00199441	0.0814175	0.328	0.273	1	2
Iigp1	0.00201427	0.0980965	0.986	0.968	1	2
Pnpla2	0.00205583	0.124798	0.805	0.782	1	2
Bri3	0.00211959	0.0886534	0.889	0.842	1	2
Idh3b	0.00212277	0.0867556	0.959	0.93	1	2
Inpp1	0.00215741	0.0758513	0.354	0.296	1	2
Zfp385a	0.00217471	0.0791748	0.288	0.235	1	2
Adk	0.00227435	0.0938935	1	0.999	1	2
Eml2	0.00232414	0.0772058	0.297	0.244	1	2
Id1	0.00232701	0.117513	0.516	0.473	1	2
Tdo2	0.00238302	0.088155	1	1	1	2
Gnai3	0.00246248	0.0935742	0.673	0.618	1	2
Akr1d1	0.00247855	0.0966496	0.973	0.958	1	2
Eif4ebp3	0.00250734	0.113951	0.561	0.511	1	2
Lbp	0.00252402	0.120365	0.913	0.896	1	2
Ndufa10	0.00262109	0.0813557	0.922	0.897	1	2
Nab2	0.00262308	0.0811378	0.433	0.374	1	2
Suclg2	0.00263014	0.101807	0.905	0.89	1	2
1300017J02Rik	0.00265284	0.0973533	0.997	0.997	1	2
Sqle	0.002664	0.114372	0.845	0.81	1	2
Il1rn	0.00267682	0.0963374	0.49	0.436	1	2
Pgpep1	0.00274918	0.0904051	0.653	0.597	1	2
Ergic1	0.00286186	0.111498	0.561	0.512	1	2
Huwe1	0.00287694	0.0984425	0.558	0.502	1	2
Ak3	0.00290333	0.10595	0.881	0.862	1	2
Spata13	0.00291247	0.0919353	0.545	0.488	1	2
Ddx19a	0.00296996	0.0849075	0.419	0.36	1	2
Fgg	0.00297093	0.0661978	1	1	1	2
Fto	0.00307573	0.101906	0.605	0.555	1	2
Ces3b	0.00324462	0.0834677	1	0.998	1	2
Pgam5	0.00342756	0.0721018	0.358	0.3	1	2
Etnk1	0.00345293	0.0916546	0.74	0.693	1	2
Gm4788	0.00369391	0.119597	0.896	0.867	1	2
Itih5	0.00377775	0.0800381	0.278	0.232	1	2
Kmo	0.00379223	0.111016	0.983	0.973	1	2
C2cd2l	0.00382918	0.0739203	0.376	0.324	1	2
Ttc36	0.0038361	0.0935357	1	0.999	1	2
Rtn4	0.00388927	0.0729663	0.54	0.478	1	2
Avpi1	0.00395186	0.0849947	0.433	0.379	1	2
Tob1	0.00396693	0.0951912	0.95	0.933	1	2
Ppm1l	0.00397615	0.0537276	0.298	0.244	1	2
Atp7b	0.00418578	0.0855237	0.446	0.392	1	2
Hyou1	0.00419124	0.0934678	0.888	0.854	1	2
Ido2	0.00423651	0.0986394	0.589	0.552	1	2
Ganab	0.00428497	0.0760239	0.456	0.403	1	2
Qdpr	0.00429587	0.0771116	0.994	0.988	1	2
Nectin3	0.00435932	0.0859723	0.727	0.692	1	2
Zfp395	0.00448699	0.0832421	0.614	0.565	1	2
Ndufa8	0.00455373	0.0953144	0.858	0.836	1	2
Ndufb9	0.00460126	0.0965278	0.926	0.897	1	2
Ctsl	0.0046115	0.0658601	1	1	1	2
Epha1	0.00478759	0.101851	0.572	0.525	1	2
Mvd	0.00480373	0.0755622	0.335	0.284	1	2
Snrnp200	0.00490755	0.0975135	0.697	0.642	1	2
Fmc1	0.00500865	0.099148	0.668	0.622	1	2
Cish	0.00511542	0.084231	0.621	0.57	1	2
Safb2	0.00515275	0.0974579	0.646	0.597	1	2
Tceal8	0.00526138	0.0739907	0.318	0.27	1	2
Upp2	0.00540405	0.0733101	0.767	0.702	1	2
Cul4a	0.00542662	0.0941896	0.656	0.605	1	2
Acacb	0.00545906	0.0971496	0.759	0.723	1	2
Azgp1	0.0055035	0.0823208	1	1	1	2
Acp5	0.00552871	0.0928559	0.932	0.922	1	2
Mars	0.00559945	0.0796803	0.477	0.424	1	2
Notch2	0.00589727	0.097503	0.484	0.44	1	2
Shfl	0.00592618	0.0887093	0.565	0.514	1	2
Supv3l1	0.00598336	0.0640872	0.344	0.291	1	2
Mmp15	0.00599463	0.120227	0.436	0.398	1	2
Iah1	0.00602888	0.101354	0.953	0.923	1	2
Whamm	0.00634169	0.0972803	0.652	0.608	1	2
Mbl2	0.00635852	0.0810142	0.993	0.995	1	2
Prodh2	0.00650814	0.0961228	0.896	0.892	1	2
Scrn2	0.00656177	0.0993441	0.536	0.484	1	2
Cpped1	0.00680421	0.0900944	0.571	0.526	1	2
Atp5d	0.00680526	0.0805686	0.997	0.994	1	2
Ndufa5	0.00685889	0.0838407	0.889	0.881	1	2
Fam8a1	0.00686895	0.102927	0.402	0.359	1	2
Smim13	0.00702412	0.0722283	0.616	0.561	1	2
Ndufs5	0.00716821	0.0609039	0.3	0.251	1	2
Hectd1	0.0072937	0.0987743	0.811	0.781	1	2
Prxl2b	0.00733239	0.0816203	0.379	0.33	1	2
Esrra	0.00742206	0.0740554	0.365	0.316	1	2
Trpc4ap	0.00743406	0.0784123	0.622	0.572	1	2
Slco2a1	0.00750276	0.111087	0.817	0.786	1	2
Slc25a5	0.00757274	0.0864749	0.991	0.975	1	2
Cobl	0.0076093	0.0906361	0.374	0.331	1	2
Tns1	0.00763279	0.0297438	0.845	0.8	1	2
Cxadr	0.00771645	0.0890109	0.673	0.623	1	2
Aco1	0.00772737	0.0841089	0.918	0.899	1	2
Per1	0.00773111	0.0914928	0.412	0.367	1	2
Dsc2	0.00781984	0.110361	0.615	0.594	1	2
Casp3	0.00784574	0.0751399	0.328	0.282	1	2
Slc26a1	0.00795127	0.0780783	0.946	0.929	1	2
Ndufaf7	0.00804238	0.0756857	0.274	0.232	1	2
Egln1	0.00825478	0.0591937	0.317	0.268	1	2
Tef	0.00826696	0.0980677	0.734	0.712	1	2
Slc20a2	0.00830655	0.0889996	0.732	0.69	1	2
Crcp	0.00841995	0.0905835	0.503	0.464	1	2
Rabgap1l	0.00856006	0.0751985	0.419	0.372	1	2
Nipsnap1	0.00859783	0.0806276	0.97	0.945	1	2
Rrbp1	0.00871657	0.103873	0.918	0.912	1	2
Habp4	0.00880222	0.0938409	0.895	0.865	1	2
Orm3	0.00885275	0.0647052	0.304	0.257	1	2
Ndufb5	0.00885286	0.0707995	0.987	0.98	1	2
Ddb1	0.00893501	0.108508	0.865	0.841	1	2
Ppp1r3b	0.00921236	0.08856	0.723	0.695	1	2
Irf2bp2	0.00923855	0.119701	0.71	0.682	1	2
Slco1a4	0.00927468	0.0796876	0.911	0.896	1	2
Rrp9	0.0093333	0.0626372	0.276	0.23	1	2
Bhmt	0.00941191	0.0830295	0.587	0.545	1	2
Tm6sf2	0.00943301	0.0880539	0.514	0.467	1	2
Slc35a1	0.00950521	0.0630442	0.374	0.324	1	2
Gbe1	0.00951329	0.0742872	0.949	0.929	1	2
Lrp1	0.00968312	0.0893097	0.815	0.762	1	2
Clybl	0.00982087	0.0959429	0.645	0.602	1	2
Pgm1	0.00993237	0.0756504	0.555	0.508	1	2
Gstz1	0.00998802	0.0700718	0.994	0.986	1	2
Cyp2e1	8.83054e-96	0.717429	1	1	1.71886e-91	3
Akr1c6	1.40406e-83	0.748947	0.971	0.891	2.73301e-79	3
Acaa1b	2.10583e-80	0.620653	1	0.997	4.09901e-76	3
Car3	9.27656e-72	0.565992	1	0.999	1.80568e-67	3
Cyp2c69	3.79823e-71	0.624878	0.997	0.989	7.39325e-67	3
Aldh3a2	2.01125e-59	0.548808	0.995	0.95	3.9149e-55	3
Csad	9.25643e-56	0.612597	0.923	0.783	1.80176e-51	3
Rgn	3.26771e-53	0.439492	1	0.999	6.36059e-49	3
Scp2	1.0346e-51	0.436445	1	0.998	2.01384e-47	3
Rnase4	3.44024e-51	0.406998	1	0.999	6.69642e-47	3
Aldh1a1	1.47154e-48	0.458057	0.993	0.986	2.86435e-44	3
Cyp1a2	6.45388e-47	0.450403	0.995	0.961	1.25625e-42	3
Aldh2	4.07661e-46	0.377596	1	0.999	7.93512e-42	3
Fabp1	7.60917e-46	0.483952	1	0.999	1.48113e-41	3
Sord	8.83312e-46	0.420383	1	0.994	1.71937e-41	3
Paqr9	2.06978e-44	0.489401	0.98	0.949	4.02883e-40	3
Slc22a1	6.3002e-43	0.392792	0.998	0.976	1.22633e-38	3
Cyp27a1	3.3651e-41	0.408517	0.998	0.995	6.55016e-37	3
Acox1	3.67205e-41	0.391191	1	0.999	7.14765e-37	3
Cdo1	1.95775e-40	0.36603	1	0.999	3.81076e-36	3
Acss2	5.20299e-40	0.437227	0.98	0.971	1.01276e-35	3
Inmt	5.64213e-38	0.403538	1	0.997	1.09824e-33	3
Gulo	7.2086e-38	0.347445	0.993	0.931	1.40315e-33	3
Gstm1	7.88019e-38	0.403785	0.998	0.994	1.53388e-33	3
Mgst1	1.36085e-37	0.348821	1	1	2.64889e-33	3
Hbb-bs	4.09408e-37	0.507287	0.96	0.883	7.96914e-33	3
Bdh1	1.91315e-36	0.385775	1	0.987	3.72394e-32	3
Aqp9	1.43574e-35	0.379023	0.997	0.987	2.79467e-31	3
Comt	2.07756e-35	0.414035	0.995	0.979	4.04398e-31	3
Aldh4a1	3.42202e-35	0.437111	0.933	0.903	6.66097e-31	3
Papss2	4.15056e-35	0.387206	0.99	0.972	8.07906e-31	3
Ppara	1.42622e-34	0.393467	0.978	0.944	2.77614e-30	3
Ces1g	5.24608e-34	0.418714	0.975	0.952	1.02115e-29	3
Gsta3	5.96485e-34	0.335841	1	0.999	1.16106e-29	3
Gstz1	1.0129e-33	0.398887	0.997	0.986	1.97162e-29	3
Hmgcs2	1.1045e-33	0.338166	1	1	2.14992e-29	3
Lect2	1.2923e-33	0.378624	0.988	0.897	2.51546e-29	3
Haao	3.01084e-33	0.365721	0.985	0.984	5.8606e-29	3
Cyp2c54	8.38962e-33	0.400346	0.985	0.937	1.63304e-28	3
Ces3a	9.94877e-33	0.335521	1	0.999	1.93653e-28	3
Hba-a2	2.81433e-32	0.453381	0.861	0.709	5.47809e-28	3
Tst	3.04396e-32	0.416949	0.956	0.92	5.92506e-28	3
Acot3	1.02221e-30	0.435054	0.97	0.92	1.98972e-26	3
Ces1d	1.07537e-30	0.391262	0.988	0.968	2.0932e-26	3
Mup17	1.14708e-30	0.411642	1	0.999	2.2328e-26	3
Hsd3b3	1.25923e-30	0.425042	0.897	0.793	2.45109e-26	3
Sardh	1.5476e-30	0.371259	0.993	0.992	3.0124e-26	3
Adh4	1.94471e-30	0.417717	0.899	0.766	3.78537e-26	3
Sephs2	1.88254e-29	0.365086	0.998	0.992	3.66436e-25	3
Hadh	2.55287e-29	0.390505	0.965	0.929	4.96917e-25	3
Alas1	3.3058e-29	0.40452	0.97	0.934	6.43474e-25	3
Cyp7a1	5.1673e-29	0.489008	0.876	0.753	1.00581e-24	3
Gcdh	5.24704e-29	0.355814	0.993	0.983	1.02134e-24	3
Coq8a	1.69178e-28	0.400837	0.961	0.918	3.29304e-24	3
Slco1b2	2.13519e-28	0.320451	0.998	0.994	4.15615e-24	3
Nat8f2	2.1434e-28	0.391199	0.98	0.95	4.17212e-24	3
Slc27a2	3.20106e-28	0.308069	1	1	6.23086e-24	3
Ephx2	4.55125e-28	0.346261	0.995	0.988	8.859e-24	3
Cpox	4.84532e-28	0.399653	0.896	0.795	9.43141e-24	3
Tmprss6	5.6384e-28	0.333456	0.987	0.975	1.09752e-23	3
Notum	5.93935e-28	0.3758	0.78	0.592	1.15609e-23	3
Cyb5b	6.66345e-28	0.35398	0.968	0.934	1.29704e-23	3
Csrp3	8.18606e-28	0.380781	0.871	0.746	1.59342e-23	3
Adh1	3.14193e-27	0.259689	1	0.999	6.11578e-23	3
Ang	3.44975e-27	0.29618	1	0.997	6.71493e-23	3
Slco1a1	5.61641e-27	0.375158	0.741	0.527	1.09323e-22	3
Hpd	6.31272e-27	0.254292	1	1	1.22877e-22	3
Hadha	7.93573e-27	0.396413	0.908	0.824	1.54469e-22	3
Acot1	8.59465e-27	0.383073	0.844	0.654	1.67295e-22	3
Hsd3b7	9.12082e-27	0.311093	0.995	0.973	1.77537e-22	3
Aox3	9.38955e-27	0.36297	0.956	0.874	1.82768e-22	3
Acacb	2.33876e-26	0.365267	0.861	0.708	4.55239e-22	3
Acaa1a	3.88654e-26	0.395582	0.874	0.773	7.56514e-22	3
Hmgcs1	4.63618e-26	0.384625	0.976	0.975	9.02432e-22	3
Fads1	1.40389e-25	0.346739	0.99	0.98	2.73267e-21	3
Dhcr24	1.66131e-25	0.37778	0.982	0.968	3.23374e-21	3
Pon1	1.93882e-25	0.254385	1	0.999	3.77391e-21	3
Decr2	2.36546e-25	0.339741	0.992	0.984	4.60437e-21	3
Por	3.04514e-25	0.319367	0.997	0.988	5.92736e-21	3
Abcg8	3.08654e-25	0.373491	0.951	0.894	6.00795e-21	3
Cyp3a44	3.76335e-25	0.451547	0.889	0.795	7.32536e-21	3
Hgd	5.72573e-25	0.3041	0.997	0.993	1.11451e-20	3
Slc27a5	7.47881e-25	0.314988	1	0.997	1.45575e-20	3
Ccs	8.41005e-25	0.338091	0.98	0.93	1.63702e-20	3
Gck	1.22283e-24	0.361012	0.745	0.567	2.38024e-20	3
Tmem205	2.29768e-24	0.305801	1	0.997	4.47244e-20	3
Slc16a10	3.84876e-24	0.346266	0.933	0.821	7.49162e-20	3
Gne	4.2688e-24	0.341018	0.82	0.673	8.30921e-20	3
Grhpr	4.61977e-24	0.345488	0.96	0.915	8.99239e-20	3
Cyb5a	7.61611e-24	0.245963	1	1	1.48248e-19	3
Ehhadh	9.07133e-24	0.356271	0.998	0.992	1.76573e-19	3
Vwa8	1.16644e-23	0.324377	0.98	0.932	2.27047e-19	3
Hp	1.27162e-23	0.35357	1	0.999	2.47521e-19	3
Alad	2.16119e-23	0.329768	0.946	0.922	4.20675e-19	3
Fads2	2.318e-23	0.308416	0.992	0.987	4.51198e-19	3
Prdx6	2.73601e-23	0.311636	0.99	0.98	5.32564e-19	3
Nsdhl	3.29181e-23	0.357589	0.899	0.783	6.40752e-19	3
Acad11	1.43462e-22	0.340237	0.988	0.95	2.79248e-18	3
Prodh	2.24111e-22	0.398676	0.923	0.847	4.36231e-18	3
Pank1	2.38023e-22	0.31482	0.99	0.965	4.63312e-18	3
Eci2	4.19532e-22	0.276632	1	0.994	8.16619e-18	3
Qdpr	8.92931e-22	0.285597	0.992	0.988	1.73809e-17	3
Oat	1.08752e-21	0.0799653	0.988	0.966	2.11686e-17	3
Abhd14b	1.31042e-21	0.337077	0.887	0.806	2.55073e-17	3
Atf5	2.26392e-21	0.339407	0.96	0.889	4.40672e-17	3
Pcyt2	2.57632e-21	0.286127	0.99	0.977	5.01481e-17	3
Col18a1	2.88908e-21	0.314832	0.953	0.928	5.62359e-17	3
F5	2.99382e-21	0.303871	0.992	0.976	5.82747e-17	3
Lonp2	5.19045e-21	0.283101	1	0.99	1.01032e-16	3
Iqgap2	5.3866e-21	0.322322	0.96	0.92	1.0485e-16	3
Wdtc1	8.05722e-21	0.31947	0.913	0.839	1.56834e-16	3
Glud1	9.55141e-21	0.253016	1	1	1.85918e-16	3
Dhrs1	9.68663e-21	0.322351	0.901	0.859	1.8855e-16	3
Tfr2	1.51462e-20	0.321206	0.983	0.966	2.94821e-16	3
Nrn1	1.8357e-20	0.252451	1	0.998	3.57319e-16	3
Upb1	2.09926e-20	0.294553	0.985	0.965	4.08621e-16	3
Acat1	2.46813e-20	0.359205	0.906	0.808	4.80422e-16	3
Acsm1	2.49973e-20	0.293379	0.987	0.989	4.86572e-16	3
Grb7	2.69032e-20	0.342748	0.852	0.759	5.2367e-16	3
Akr1c20	2.82857e-20	0.288173	0.973	0.931	5.50582e-16	3
Acadvl	4.87848e-20	0.3104	0.973	0.955	9.49596e-16	3
Afmid	7.70606e-20	0.335666	0.797	0.676	1.49999e-15	3
Rxra	9.20801e-20	0.300257	0.98	0.958	1.79234e-15	3
Sema4g	1.50471e-19	0.309596	0.96	0.93	2.92893e-15	3
Slc25a13	1.72747e-19	0.312461	0.909	0.809	3.36252e-15	3
Got2	2.34818e-19	0.27789	0.982	0.965	4.57073e-15	3
Mbl2	2.55912e-19	0.301334	0.995	0.995	4.98132e-15	3
Phyh	2.66662e-19	0.283677	0.988	0.982	5.19057e-15	3
Abhd15	2.73996e-19	0.311924	0.674	0.507	5.33334e-15	3
Cyp2c29	2.75234e-19	0.254717	1	0.999	5.35742e-15	3
Hebp1	3.42004e-19	0.264673	0.998	0.991	6.6571e-15	3
Echs1	5.06733e-19	0.273069	0.988	0.975	9.86356e-15	3
Tmbim6	5.50123e-19	0.267446	1	0.998	1.07081e-14	3
Serpina6	5.54064e-19	0.290795	0.98	0.966	1.07849e-14	3
Hectd1	6.01251e-19	0.325686	0.852	0.776	1.17034e-14	3
Dcaf11	7.62161e-19	0.275046	0.98	0.962	1.48355e-14	3
Cyp2j5	7.69618e-19	0.260063	0.997	0.995	1.49806e-14	3
Trp53inp2	1.07783e-18	0.326652	0.84	0.736	2.09799e-14	3
Cldn2	1.1826e-18	0.335648	0.793	0.646	2.30194e-14	3
Agmat	1.39229e-18	0.291613	0.971	0.968	2.7101e-14	3
Mocs1	1.44065e-18	0.299252	0.886	0.824	2.80422e-14	3
Pah	1.47357e-18	0.217188	1	0.999	2.86831e-14	3
Tlcd2	1.72395e-18	0.27924	0.528	0.357	3.35567e-14	3
Tm7sf2	2.95413e-18	0.321055	0.958	0.931	5.75022e-14	3
Eci1	2.95843e-18	0.291977	0.982	0.973	5.75858e-14	3
Nr1i3	3.20006e-18	0.278761	0.997	0.983	6.22891e-14	3
Ak3	3.54983e-18	0.300691	0.926	0.855	6.90975e-14	3
Acot4	3.56171e-18	0.3054	0.906	0.852	6.93287e-14	3
Sec14l4	3.90601e-18	0.280299	0.97	0.947	7.60305e-14	3
Shmt2	4.31519e-18	0.279541	0.951	0.931	8.39952e-14	3
Rdh16	6.3766e-18	0.283407	0.963	0.907	1.24121e-13	3
Pink1	7.65482e-18	0.331847	0.872	0.808	1.49001e-13	3
Hmgcl	9.2839e-18	0.268399	0.988	0.978	1.80711e-13	3
Nlrp6	1.09872e-17	0.28563	0.909	0.845	2.13866e-13	3
Ech1	1.24502e-17	0.25684	0.99	0.974	2.42342e-13	3
Acbd5	1.61277e-17	0.280017	0.923	0.89	3.13925e-13	3
Gjb1	1.63067e-17	0.230663	1	0.998	3.17409e-13	3
Mup10	2.39882e-17	0.278863	0.995	0.983	4.66931e-13	3
Hagh	2.41682e-17	0.292085	0.988	0.953	4.70434e-13	3
Kif1b	2.58352e-17	0.306387	0.904	0.839	5.02882e-13	3
Crot	2.70584e-17	0.252473	1	0.999	5.26692e-13	3
Gamt	2.74332e-17	0.290395	0.973	0.964	5.33987e-13	3
Idh1	3.2365e-17	0.289992	0.973	0.972	6.29984e-13	3
Hsd17b4	3.3585e-17	0.253766	0.992	0.987	6.53732e-13	3
Ces2e	3.62931e-17	0.280551	0.916	0.856	7.06445e-13	3
1810058I24Rik	3.82022e-17	0.285793	0.75	0.608	7.43605e-13	3
Dgat2	3.9376e-17	0.253871	1	0.996	7.66455e-13	3
Rdh7	4.06332e-17	0.211139	1	0.999	7.90926e-13	3
Pex16	4.13008e-17	0.289876	0.829	0.74	8.03921e-13	3
Car5a	4.15335e-17	0.29641	0.908	0.848	8.0845e-13	3
Bphl	4.79463e-17	0.285328	0.971	0.947	9.33276e-13	3
Ttc36	5.93183e-17	0.220398	1	0.999	1.15463e-12	3
Cmbl	9.91144e-17	0.263032	0.958	0.932	1.92926e-12	3
Cyp4a10	1.27355e-16	0.310338	0.921	0.825	2.47896e-12	3
Cluh	1.48607e-16	0.261838	0.988	0.969	2.89263e-12	3
Gatd3a	1.52278e-16	0.305153	0.879	0.813	2.96408e-12	3
Ugt1a1	1.82175e-16	0.256889	0.993	0.996	3.54605e-12	3
Akr1d1	2.09182e-16	0.270342	0.976	0.958	4.07172e-12	3
Cpt1a	2.6371e-16	0.287442	0.965	0.954	5.13311e-12	3
Isoc2a	2.70136e-16	0.297901	0.746	0.644	5.2582e-12	3
Gstm3	2.81736e-16	0.234478	0.617	0.457	5.484e-12	3
Lgals9	4.20671e-16	0.242794	0.995	0.994	8.18836e-12	3
Slc19a2	5.05943e-16	0.224804	0.997	0.975	9.84819e-12	3
Slc25a42	5.24913e-16	0.312387	0.664	0.528	1.02174e-11	3
Bckdha	6.18467e-16	0.244575	0.985	0.976	1.20385e-11	3
Gclm	6.4273e-16	0.303947	0.84	0.752	1.25107e-11	3
Nr1d1	6.79239e-16	0.297011	0.928	0.87	1.32214e-11	3
Gm4952	7.48768e-16	0.239157	0.993	0.978	1.45748e-11	3
Gc	7.56445e-16	0.265237	1	0.997	1.47242e-11	3
Psen2	8.88495e-16	0.272645	0.958	0.934	1.72946e-11	3
Cyp4f14	1.03092e-15	0.231987	0.99	0.986	2.00668e-11	3
Ldhd	1.59241e-15	0.271529	0.874	0.829	3.09962e-11	3
Hspb8	2.75182e-15	0.259904	0.946	0.918	5.35643e-11	3
Gcat	2.80393e-15	0.281805	0.839	0.783	5.45784e-11	3
Ccnd1	3.28569e-15	0.317426	0.869	0.817	6.39559e-11	3
Nr2f6	3.31364e-15	0.300412	0.834	0.73	6.45e-11	3
Blvrb	3.3948e-15	0.244859	0.95	0.907	6.60798e-11	3
Tnfaip8l1	3.46972e-15	0.254592	0.486	0.334	6.7538e-11	3
Lpgat1	3.67262e-15	0.243484	0.958	0.928	7.14876e-11	3
Agxt2	4.45718e-15	0.254839	0.75	0.61	8.6759e-11	3
Cat	4.84195e-15	0.174639	1	1	9.42486e-11	3
Slc4a4	5.2258e-15	0.27045	0.778	0.669	1.0172e-10	3
Lpin2	5.70629e-15	0.259812	0.923	0.868	1.11073e-10	3
Slc16a11	5.89524e-15	0.216469	0.44	0.285	1.14751e-10	3
Acads	6.27779e-15	0.263316	0.934	0.912	1.22197e-10	3
Abcg5	6.35427e-15	0.275347	0.881	0.799	1.23686e-10	3
Acsl1	7.56912e-15	0.251709	0.968	0.9	1.47333e-10	3
Prkd3	7.80521e-15	0.27785	0.859	0.773	1.51928e-10	3
Nfic	9.14034e-15	0.277594	0.803	0.697	1.77917e-10	3
Mettl7b	9.6908e-15	0.204677	1	0.998	1.88631e-10	3
Hdgf	1.05939e-14	0.249916	0.98	0.947	2.0621e-10	3
Mat1a	1.06828e-14	0.193529	1	0.999	2.07941e-10	3
Hpn	1.10016e-14	0.224748	1	0.995	2.14146e-10	3
Plcxd2	1.28289e-14	0.256675	0.741	0.589	2.49715e-10	3
Coasy	1.48372e-14	0.284326	0.852	0.782	2.88806e-10	3
Wrnip1	1.50176e-14	0.271539	0.783	0.684	2.92317e-10	3
Dpys	1.52484e-14	0.247865	0.939	0.888	2.9681e-10	3
Fasn	1.60243e-14	0.261992	0.911	0.863	3.11913e-10	3
Glo1	1.61727e-14	0.266524	0.926	0.881	3.14801e-10	3
Hmgcr	1.62806e-14	0.285844	0.565	0.427	3.16902e-10	3
Atp5a1	1.76886e-14	0.224846	1	0.997	3.44309e-10	3
Insig1	1.87109e-14	0.295412	0.985	0.985	3.64208e-10	3
Retreg2	2.10915e-14	0.254514	0.961	0.911	4.10546e-10	3
Fkbp8	2.12319e-14	0.225024	0.98	0.965	4.13279e-10	3
Spr	2.15345e-14	0.265709	0.951	0.911	4.19169e-10	3
Ptms	2.33663e-14	0.205365	1	0.999	4.54826e-10	3
Fbxo21	2.34635e-14	0.265732	0.815	0.718	4.56717e-10	3
Pctp	2.74118e-14	0.246405	0.982	0.956	5.3357e-10	3
Larp1b	3.28116e-14	0.251405	0.832	0.742	6.38677e-10	3
Ndst1	4.0445e-14	0.262492	0.867	0.8	7.87263e-10	3
1600014C10Rik	4.18145e-14	0.261843	0.946	0.915	8.13919e-10	3
Tex2	4.4741e-14	0.242645	0.961	0.923	8.70884e-10	3
Aco1	4.68446e-14	0.266954	0.931	0.897	9.1183e-10	3
Bhmt2	4.77645e-14	0.24637	0.966	0.96	9.29737e-10	3
Hnf4a	6.27457e-14	0.23785	0.98	0.977	1.22134e-09	3
Pex14	6.39057e-14	0.257899	0.733	0.612	1.24392e-09	3
Mccc2	6.39177e-14	0.254112	0.85	0.746	1.24416e-09	3
Pex6	6.963e-14	0.28444	0.748	0.648	1.35535e-09	3
Acadm	6.9798e-14	0.256039	0.975	0.952	1.35862e-09	3
Dhdh	7.34931e-14	0.263651	0.854	0.804	1.43054e-09	3
Aldh8a1	8.36706e-14	0.22469	0.993	0.987	1.62865e-09	3
Hsd17b7	9.76526e-14	0.278372	0.808	0.723	1.90081e-09	3
Hamp	1.26065e-13	0.291308	0.993	0.993	2.45386e-09	3
Cyp2c68	1.28316e-13	0.223144	0.985	0.983	2.49767e-09	3
Ugt1a5	1.60756e-13	0.208368	1	0.994	3.12912e-09	3
Atp5b	1.64912e-13	0.216648	0.998	0.996	3.21001e-09	3
Agpat2	1.66906e-13	0.263115	0.887	0.794	3.24882e-09	3
Iigp1	1.70178e-13	0.256714	0.985	0.969	3.31251e-09	3
Fam210b	1.73062e-13	0.252531	0.771	0.66	3.36864e-09	3
Gpt	1.73866e-13	0.313677	0.929	0.881	3.3843e-09	3
Plpp3	1.89684e-13	0.230942	0.992	0.978	3.6922e-09	3
Cth	1.95858e-13	0.267914	0.931	0.922	3.81238e-09	3
Rnf125	1.97175e-13	0.239243	0.971	0.949	3.83802e-09	3
Sirt3	2.0833e-13	0.251656	0.818	0.731	4.05514e-09	3
Aldh7a1	2.46241e-13	0.242313	0.97	0.949	4.79308e-09	3
2023-03-02	2.55318e-13	0.206623	1	0.998	4.96977e-09	3
Aox1	2.71606e-13	0.256141	0.613	0.471	5.28682e-09	3
Junb	2.76144e-13	0.260929	0.903	0.838	5.37514e-09	3
Sgk2	3.05656e-13	0.237125	0.872	0.788	5.94959e-09	3
Pgm1	3.09248e-13	0.250705	0.634	0.497	6.01952e-09	3
Brap	3.28205e-13	0.281117	0.674	0.584	6.38851e-09	3
Sepsecs	3.34095e-13	0.256153	0.593	0.469	6.50316e-09	3
Alkbh5	3.42597e-13	0.245203	0.82	0.734	6.66865e-09	3
Selenoo	3.49698e-13	0.262625	0.627	0.508	6.80687e-09	3
Eif4g1	3.7793e-13	0.227948	0.988	0.971	7.35642e-09	3
Ubr5	3.88263e-13	0.231311	0.741	0.643	7.55753e-09	3
Dcxr	4.0678e-13	0.252504	0.958	0.953	7.91798e-09	3
Shmt1	4.29352e-13	0.221263	0.975	0.961	8.35735e-09	3
Acsm5	4.40383e-13	0.28552	0.699	0.604	8.57206e-09	3
Dmgdh	4.50018e-13	0.256392	0.975	0.951	8.75959e-09	3
Ndrg2	4.69604e-13	0.188027	1	1	9.14083e-09	3
Clpx	4.80528e-13	0.297461	0.85	0.745	9.35348e-09	3
Fpgs	5.42197e-13	0.303496	0.674	0.566	1.05539e-08	3
Ddah1	5.68994e-13	0.299279	0.926	0.887	1.10755e-08	3
Rab43	5.75926e-13	0.220104	0.84	0.743	1.12104e-08	3
Amfr	6.3571e-13	0.236277	0.955	0.925	1.23741e-08	3
Hamp2	6.91612e-13	0.270035	1	0.996	1.34622e-08	3
Adk	6.9503e-13	0.190361	1	0.999	1.35288e-08	3
Pex5	7.1576e-13	0.243436	0.861	0.798	1.39323e-08	3
Prodh2	7.68211e-13	0.241909	0.941	0.885	1.49532e-08	3
Scd1	7.92183e-13	0.234666	1	0.998	1.54198e-08	3
Dnaja1	7.98602e-13	0.268982	0.839	0.769	1.55448e-08	3
Cpt2	8.02602e-13	0.261015	0.761	0.656	1.56227e-08	3
Cebpa	8.62226e-13	0.242535	0.995	0.982	1.67832e-08	3
Mgam	9.36354e-13	0.251058	0.746	0.641	1.82261e-08	3
Bcl9l	9.67705e-13	0.244664	0.561	0.431	1.88364e-08	3
Nit2	1.008e-12	0.259357	0.894	0.857	1.96207e-08	3
Mbl1	1.04014e-12	0.203355	0.988	0.975	2.02464e-08	3
Gstm2	1.08099e-12	0.189233	0.645	0.487	2.10414e-08	3
Oaf	1.42573e-12	0.252233	0.961	0.961	2.77517e-08	3
Klf15	1.78025e-12	0.245681	0.953	0.912	3.46525e-08	3
Gpd1	2.17125e-12	0.275489	0.869	0.803	4.22634e-08	3
Mlxipl	2.69895e-12	0.213308	0.96	0.918	5.25351e-08	3
Urod	2.72585e-12	0.229079	0.758	0.659	5.30586e-08	3
Sntb1	2.9154e-12	0.247484	0.635	0.508	5.67483e-08	3
Dpyd	2.98178e-12	0.196347	0.973	0.965	5.80403e-08	3
Baat	3.28961e-12	0.221078	0.982	0.974	6.40323e-08	3
Arrdc3	3.39366e-12	0.235883	0.96	0.91	6.60576e-08	3
Pex19	3.55851e-12	0.250261	0.682	0.583	6.92663e-08	3
Sult2a5	3.85905e-12	0.219576	0.375	0.248	7.51163e-08	3
Msrb1	3.95271e-12	0.195975	0.998	0.996	7.69395e-08	3
Etnk2	4.21781e-12	0.242734	0.983	0.973	8.20997e-08	3
Pccb	4.30923e-12	0.243135	0.864	0.813	8.38791e-08	3
Faah	4.37537e-12	0.222979	0.96	0.934	8.51665e-08	3
Hspd1	4.67282e-12	0.222568	0.98	0.975	9.09564e-08	3
Gm4951	4.88239e-12	0.244548	0.913	0.88	9.50357e-08	3
Suox	5.03372e-12	0.232524	0.934	0.901	9.79814e-08	3
Rbp4	6.04345e-12	0.153064	1	1	1.17636e-07	3
Cebpb	6.70717e-12	0.202565	0.993	0.987	1.30555e-07	3
Dhrs3	7.07653e-12	0.205893	0.976	0.956	1.37745e-07	3
Taok3	7.19364e-12	0.2443	0.782	0.673	1.40024e-07	3
Sptbn2	9.42682e-12	0.247889	0.765	0.667	1.83493e-07	3
Sec14l2	1.04561e-11	0.192553	0.998	0.992	2.03527e-07	3
Mup11	1.07835e-11	0.238915	0.953	0.924	2.09901e-07	3
Slc25a1	1.07934e-11	0.24506	0.738	0.649	2.10093e-07	3
C2cd2	1.12039e-11	0.236538	0.928	0.898	2.18084e-07	3
Zfp598	1.20088e-11	0.247589	0.745	0.666	2.33752e-07	3
Acaa2	1.27984e-11	0.164141	1	0.999	2.49121e-07	3
Sqstm1	1.31022e-11	0.206055	0.983	0.976	2.55034e-07	3
Mmd	1.72809e-11	0.226338	0.948	0.92	3.36372e-07	3
Pex11a	1.84329e-11	0.23157	0.755	0.622	3.58796e-07	3
Gstp1	1.88235e-11	0.231379	0.968	0.96	3.664e-07	3
Lss	1.9654e-11	0.223547	0.587	0.463	3.82565e-07	3
Hpgd	2.03419e-11	0.248841	0.808	0.733	3.95955e-07	3
Ifi27	2.06998e-11	0.247061	0.686	0.57	4.02921e-07	3
Adh5	2.08993e-11	0.215337	0.993	0.985	4.06804e-07	3
Pi4k2a	2.15541e-11	0.224006	0.726	0.608	4.1955e-07	3
Cd1d1	2.15842e-11	0.236516	0.81	0.743	4.20137e-07	3
Crat	2.18683e-11	0.2355	0.657	0.541	4.25667e-07	3
Keg1	2.30349e-11	0.231572	0.835	0.724	4.48375e-07	3
Erg28	2.51315e-11	0.238475	0.939	0.914	4.89184e-07	3
Lhpp	2.65159e-11	0.156005	0.487	0.337	5.16132e-07	3
Cyc1	2.79102e-11	0.2177	0.987	0.971	5.43273e-07	3
Txnrd1	2.83511e-11	0.220803	0.659	0.542	5.51855e-07	3
2810459M11Rik	2.88618e-11	0.216992	0.711	0.586	5.61795e-07	3
Fmo5	2.96166e-11	0.233593	0.951	0.937	5.76487e-07	3
Sult2a8	2.96966e-11	0.176988	0.995	0.998	5.78045e-07	3
Hsd17b10	3.60827e-11	0.236075	0.926	0.867	7.0235e-07	3
Entpd5	4.01322e-11	0.204367	0.978	0.957	7.81173e-07	3
Irs2	4.55226e-11	0.224558	0.63	0.506	8.86097e-07	3
Dpp3	4.97825e-11	0.229633	0.709	0.593	9.69017e-07	3
Sdr42e1	5.32159e-11	0.232492	0.756	0.665	1.03585e-06	3
Ube2e2	5.42216e-11	0.206453	0.582	0.446	1.05542e-06	3
Agxt	5.89436e-11	0.220655	0.973	0.972	1.14734e-06	3
Mfsd4b1	5.96608e-11	0.226755	0.674	0.554	1.1613e-06	3
Fbxo3	6.31422e-11	0.220303	0.936	0.905	1.22906e-06	3
Apoe	6.71021e-11	0.166396	1	1	1.30614e-06	3
Stard7	7.17566e-11	0.218296	0.874	0.806	1.39674e-06	3
Lrp1	7.54357e-11	0.271215	0.807	0.765	1.46836e-06	3
Lactb2	7.78301e-11	0.246475	0.731	0.639	1.51496e-06	3
Cct8	7.91777e-11	0.214177	0.887	0.812	1.54119e-06	3
2023-03-06	8.11638e-11	0.2087	0.955	0.929	1.57985e-06	3
Cyp4a14	8.52172e-11	0.201611	1	0.997	1.65875e-06	3
Itm2b	9.02874e-11	0.1692	1	1	1.75744e-06	3
Mvd	9.10507e-11	0.201386	0.393	0.277	1.7723e-06	3
Gucd1	9.59668e-11	0.219457	0.891	0.821	1.86799e-06	3
Akap1	1.00337e-10	0.226126	0.919	0.881	1.95305e-06	3
Chdh	1.02273e-10	0.20491	0.939	0.899	1.99074e-06	3
Repin1	1.09243e-10	0.226261	0.674	0.581	2.12642e-06	3
Sec31a	1.16196e-10	0.205112	0.857	0.758	2.26175e-06	3
Msmo1	1.23222e-10	0.206402	0.973	0.965	2.39851e-06	3
Pipox	1.35492e-10	0.215373	0.982	0.976	2.63736e-06	3
Ak2	1.45309e-10	0.206649	0.983	0.978	2.82844e-06	3
Fdx1	1.47284e-10	0.233925	0.75	0.645	2.86688e-06	3
Nudt7	1.47454e-10	0.166743	0.997	0.98	2.87019e-06	3
Ivd	1.54938e-10	0.223821	0.516	0.401	3.01586e-06	3
Pafah2	1.61133e-10	0.215388	0.842	0.8	3.13645e-06	3
Egln3	1.6175e-10	0.174713	0.393	0.271	3.14846e-06	3
Pgpep1	1.70585e-10	0.211098	0.706	0.59	3.32044e-06	3
Gstt1	1.76713e-10	0.179862	0.995	0.996	3.43972e-06	3
Fam91a1	1.80907e-10	0.212728	0.79	0.69	3.52135e-06	3
Ndfip1	1.90122e-10	0.185809	0.99	0.981	3.70073e-06	3
Lipc	1.91905e-10	0.209224	0.929	0.889	3.73543e-06	3
Ugt1a6b	2.07434e-10	0.218363	0.703	0.592	4.03769e-06	3
Gm4756	2.131e-10	0.221315	0.642	0.541	4.14799e-06	3
Psmc2	2.19446e-10	0.209684	0.899	0.854	4.27151e-06	3
Dpp9	2.23225e-10	0.210592	0.585	0.457	4.34508e-06	3
Pmvk	2.2332e-10	0.216391	0.953	0.92	4.34692e-06	3
Arhgef19	2.26985e-10	0.206286	0.476	0.352	4.41826e-06	3
Sec24a	2.4119e-10	0.244018	0.862	0.842	4.69477e-06	3
Depp1	2.54456e-10	0.237164	0.877	0.786	4.95299e-06	3
Acadl	2.63434e-10	0.16615	0.995	0.987	5.12775e-06	3
Oplah	2.87019e-10	0.223229	0.756	0.671	5.58683e-06	3
Ttpa	2.90272e-10	0.162263	1	0.998	5.65015e-06	3
Aldh1a7	3.01459e-10	0.229522	0.951	0.911	5.86791e-06	3
Rmdn2	3.34191e-10	0.235918	0.751	0.662	6.50503e-06	3
Pxdc1	3.75989e-10	0.208253	0.662	0.551	7.31862e-06	3
Ddi2	4.1053e-10	0.22378	0.864	0.833	7.99097e-06	3
Aldh9a1	4.14724e-10	0.232664	0.916	0.88	8.07261e-06	3
Esrp2	4.23573e-10	0.200671	0.657	0.553	8.24486e-06	3
2900026A02Rik	5.01836e-10	0.233055	0.815	0.756	9.76823e-06	3
Ap1g1	5.2739e-10	0.210678	0.729	0.631	1.02656e-05	3
Stard5	5.50653e-10	0.231976	0.884	0.838	1.07185e-05	3
Fitm2	5.64657e-10	0.195222	0.634	0.505	1.0991e-05	3
Otc	5.89877e-10	0.247033	0.911	0.894	1.1482e-05	3
Abcc6	6.10211e-10	0.222	0.877	0.817	1.18778e-05	3
Gchfr	6.20422e-10	0.190084	0.963	0.948	1.20765e-05	3
Hsdl2	6.25521e-10	0.203039	0.877	0.801	1.21758e-05	3
Mettl26	6.51901e-10	0.212976	0.923	0.885	1.26893e-05	3
Rnf187	7.07757e-10	0.217133	0.879	0.822	1.37765e-05	3
Tspan12	7.40584e-10	0.203815	0.958	0.946	1.44155e-05	3
Slc22a23	7.52218e-10	0.188567	0.872	0.797	1.46419e-05	3
Dio1	8.03029e-10	0.234243	0.672	0.583	1.5631e-05	3
Sphk2	8.92414e-10	0.209075	0.671	0.574	1.73708e-05	3
D630039A03Rik	9.00299e-10	0.19955	0.548	0.413	1.75243e-05	3
Aadat	9.2724e-10	0.226942	0.691	0.596	1.80487e-05	3
Naprt	9.37112e-10	0.2203	0.807	0.714	1.82409e-05	3
Npr2	9.4824e-10	0.147436	0.738	0.611	1.84575e-05	3
Scrn2	1.04405e-09	0.203749	0.588	0.477	2.03225e-05	3
Mtmr4	1.06184e-09	0.236309	0.455	0.35	2.06686e-05	3
Cd302	1.0709e-09	0.162923	1	0.997	2.08451e-05	3
Acox2	1.28084e-09	0.191908	0.985	0.976	2.49315e-05	3
Mttp	1.29673e-09	0.223051	0.95	0.91	2.52409e-05	3
Slc47a1	1.30418e-09	0.221596	0.734	0.654	2.53859e-05	3
Chchd10	1.31823e-09	0.242497	0.866	0.816	2.56594e-05	3
Dnajc22	1.40244e-09	0.202773	0.783	0.688	2.72984e-05	3
Macrod1	1.4836e-09	0.171755	0.595	0.463	2.88784e-05	3
C77080	1.49205e-09	0.195073	0.832	0.768	2.90427e-05	3
Tbc1d9b	1.52315e-09	0.200923	0.703	0.612	2.96482e-05	3
Pnpo	1.55325e-09	0.23071	0.829	0.761	3.02341e-05	3
Hao1	1.56652e-09	0.200971	0.926	0.891	3.04924e-05	3
Aass	1.59948e-09	0.194762	0.975	0.954	3.11339e-05	3
Abcd3	1.66317e-09	0.166345	0.993	0.994	3.23736e-05	3
Galk1	1.67863e-09	0.188856	0.793	0.705	3.26746e-05	3
Rbbp4	1.80573e-09	0.202059	0.736	0.629	3.51484e-05	3
Nipsnap1	1.81979e-09	0.2142	0.965	0.946	3.54222e-05	3
Nit1	1.95966e-09	0.164341	0.373	0.259	3.81448e-05	3
Reep6	1.98455e-09	0.204323	0.993	0.984	3.86293e-05	3
Ildr2	1.99149e-09	0.204456	0.65	0.548	3.87643e-05	3
Hectd3	2.07311e-09	0.204652	0.718	0.636	4.03531e-05	3
Psmb7	2.11242e-09	0.223446	0.926	0.899	4.11183e-05	3
Fkbp4	2.23168e-09	0.224335	0.864	0.825	4.34397e-05	3
Pcbd1	2.31597e-09	0.179515	0.997	0.991	4.50804e-05	3
Hsd17b11	2.37463e-09	0.181995	0.975	0.953	4.62222e-05	3
Gtf2i	2.45775e-09	0.203969	0.859	0.795	4.78401e-05	3
Pgrmc1	2.45906e-09	0.157333	1	0.999	4.78656e-05	3
Pdzk1	2.48642e-09	0.231251	0.852	0.779	4.83982e-05	3
Serpina7	2.72455e-09	0.238253	0.635	0.517	5.30334e-05	3
Grpel1	2.74137e-09	0.196083	0.98	0.956	5.33608e-05	3
Ube2l6	2.7591e-09	0.204551	0.845	0.778	5.37059e-05	3
Nr1h4	2.92474e-09	0.212577	0.897	0.862	5.693e-05	3
Akr7a5	3.00397e-09	0.18103	0.978	0.964	5.84724e-05	3
1300017J02Rik	3.02229e-09	0.180736	0.993	0.997	5.88289e-05	3
Ubxn1	3.25172e-09	0.224138	0.928	0.907	6.32948e-05	3
Coq9	3.25232e-09	0.213556	0.743	0.661	6.33064e-05	3
Suclg2	3.331e-09	0.191712	0.926	0.888	6.48379e-05	3
Gpat4	3.3891e-09	0.195289	0.625	0.511	6.59689e-05	3
Glyctk	3.41292e-09	0.222914	0.679	0.597	6.64324e-05	3
Iah1	3.62378e-09	0.211544	0.951	0.924	7.05369e-05	3
Hrg	3.76642e-09	0.147038	1	0.999	7.33133e-05	3
Mgmt	3.80407e-09	0.175875	0.408	0.298	7.40463e-05	3
Rmnd5a	4.1443e-09	0.202044	0.894	0.853	8.06687e-05	3
Inf2	4.17304e-09	0.19888	0.575	0.461	8.12283e-05	3
Mthfd1	4.41743e-09	0.198705	0.903	0.864	8.59853e-05	3
Dvl1	4.59576e-09	0.168325	0.494	0.377	8.94564e-05	3
Lonp1	4.72402e-09	0.231213	0.598	0.499	9.19531e-05	3
Safb2	4.75521e-09	0.201604	0.682	0.593	9.25602e-05	3
Atp5g3	4.84324e-09	0.171026	0.998	0.996	9.42737e-05	3
Gstm6	5.04502e-09	0.159752	0.38	0.267	9.82012e-05	3
Kmo	5.35738e-09	0.166831	0.985	0.973	0.000104281	3
Acnat1	5.43189e-09	0.193387	0.924	0.897	0.000105732	3
Cmas	5.47638e-09	0.194469	0.726	0.634	0.000106598	3
Thnsl2	5.48616e-09	0.208892	0.612	0.516	0.000106788	3
Gstm4	5.81825e-09	0.201673	0.674	0.569	0.000113252	3
Cops5	6.07615e-09	0.193364	0.768	0.683	0.000118272	3
Apol7a	6.081e-09	0.216676	0.613	0.511	0.000118367	3
Ugt2b34	6.11123e-09	0.188776	0.975	0.959	0.000118955	3
Fabp2	6.27531e-09	0.181208	0.934	0.88	0.000122149	3
Cyp2b13	6.51664e-09	0.245359	0.78	0.703	0.000126846	3
Aars	6.53394e-09	0.20633	0.894	0.811	0.000127183	3
Acat2	6.57221e-09	0.231773	0.726	0.651	0.000127928	3
Dnajb2	6.76702e-09	0.190508	0.523	0.408	0.00013172	3
Pim3	7.02466e-09	0.20448	0.834	0.768	0.000136735	3
Prlr	7.09567e-09	0.170721	0.98	0.988	0.000138117	3
AU022252	7.16943e-09	0.161971	0.8	0.69	0.000139553	3
Prpf8	7.18831e-09	0.231266	0.81	0.76	0.00013992	3
Cryz	7.29876e-09	0.214984	0.766	0.68	0.00014207	3
Phb2	7.40427e-09	0.200121	0.926	0.91	0.000144124	3
Abcc3	7.85935e-09	0.196019	0.934	0.907	0.000152982	3
Ell2	7.89534e-09	0.174469	0.797	0.693	0.000153683	3
Cps1	8.44196e-09	0.165053	1	1	0.000164323	3
Fggy	8.76831e-09	0.216448	0.884	0.818	0.000170675	3
Josd1	9.41503e-09	0.197965	0.587	0.483	0.000183263	3
Onecut2	9.49056e-09	0.21255	0.812	0.739	0.000184734	3
Fabp5	9.89533e-09	0.19955	0.835	0.765	0.000192613	3
Clmn	9.93678e-09	0.178327	0.884	0.801	0.000193419	3
Nr1h3	1.00413e-08	0.215404	0.845	0.797	0.000195454	3
Cldn3	1.02599e-08	0.211881	0.857	0.801	0.000199708	3
Pdk2	1.06984e-08	0.216357	0.864	0.815	0.000208244	3
Ammecr1l	1.07775e-08	0.177553	0.686	0.574	0.000209785	3
Cyp3a11	1.08327e-08	0.140563	1	0.999	0.000210859	3
Slc2a2	1.10359e-08	0.184163	0.975	0.956	0.000214814	3
Dhrs4	1.11854e-08	0.191462	0.943	0.929	0.000217724	3
Casp6	1.16739e-08	0.184046	0.694	0.599	0.000227233	3
Usp9x	1.1806e-08	0.194846	0.669	0.566	0.000229803	3
Mlycd	1.20861e-08	0.17482	0.946	0.912	0.000235257	3
Erbb3	1.21519e-08	0.194819	0.877	0.841	0.000236537	3
Ndufa6	1.22624e-08	0.191547	0.973	0.953	0.000238687	3
Rhbdd3	1.38774e-08	0.180482	0.461	0.347	0.000270123	3
Tgm1	1.45367e-08	0.195989	0.437	0.331	0.000282958	3
Slc16a2	1.45976e-08	0.201989	0.755	0.658	0.000284143	3
Utp14b	1.47954e-08	0.156851	0.266	0.174	0.000287993	3
Klf9	1.49705e-08	0.211329	0.785	0.698	0.000291401	3
Cct7	1.50748e-08	0.206638	0.561	0.462	0.000293432	3
Xdh	1.56743e-08	0.184473	0.862	0.818	0.000305101	3
Narf	1.71856e-08	0.186019	0.723	0.637	0.000334518	3
Creb3l3	1.71989e-08	0.166397	0.988	0.981	0.000334777	3
Dbt	1.73502e-08	0.218129	0.649	0.573	0.000337722	3
2023-03-01	1.78368e-08	0.167634	0.995	0.993	0.000347193	3
Mpdu1	1.79884e-08	0.176875	0.713	0.605	0.000350144	3
Vnn1	1.86391e-08	0.207129	0.866	0.806	0.000362811	3
Psmc1	1.88334e-08	0.173846	0.501	0.385	0.000366592	3
Fyco1	1.9573e-08	0.173045	0.479	0.367	0.000380988	3
Dbp	2.02643e-08	0.26078	0.877	0.851	0.000394445	3
Map2k1	2.04723e-08	0.183315	0.718	0.611	0.000398494	3
Phlda1	2.07522e-08	0.204458	0.889	0.818	0.000403941	3
Upf1	2.09365e-08	0.193689	0.659	0.564	0.000407528	3
Etfb	2.12375e-08	0.183557	0.971	0.966	0.000413387	3
Skiv2l	2.39446e-08	0.182193	0.644	0.537	0.000466083	3
Clec2d	2.57954e-08	0.143512	0.997	0.998	0.000502107	3
Eif4h	2.90851e-08	0.190005	0.859	0.818	0.000566142	3
Herpud1	2.9213e-08	0.178442	0.982	0.971	0.000568631	3
Rdh11	3.19807e-08	0.193351	0.872	0.826	0.000622505	3
Ppp1r15b	3.2541e-08	0.194664	0.758	0.683	0.00063341	3
Slco2b1	3.33242e-08	0.196899	0.886	0.823	0.000648655	3
Gphn	3.35668e-08	0.192814	0.741	0.667	0.000653379	3
Adra1b	3.44305e-08	0.194716	0.77	0.691	0.00067019	3
Mpc2	3.48842e-08	0.156829	1	0.996	0.000679022	3
Rnf152	3.53725e-08	0.176538	0.471	0.365	0.000688527	3
Ecsit	3.57222e-08	0.188905	0.479	0.375	0.000695333	3
Hacl1	3.74523e-08	0.150561	0.99	0.979	0.000729009	3
Enho	3.82736e-08	0.221709	0.526	0.434	0.000744996	3
Gstm7	3.92182e-08	0.175306	0.824	0.752	0.000763382	3
Stk16	3.9939e-08	0.204408	0.661	0.559	0.000777413	3
Saa4	3.99565e-08	0.174388	0.988	0.961	0.000777754	3
Wdr81	4.13258e-08	0.203947	0.62	0.528	0.000804407	3
Apoc4	4.18206e-08	0.14504	1	0.999	0.000814038	3
Hint1	4.22051e-08	0.212327	0.812	0.738	0.000821523	3
Med8	4.39591e-08	0.177646	0.534	0.428	0.000855664	3
Inhbe	4.52657e-08	0.159735	0.561	0.435	0.000881097	3
Gpld1	4.70524e-08	0.170074	0.982	0.975	0.000915875	3
Gpam	4.76639e-08	0.175722	0.861	0.795	0.000927778	3
Plg	4.77226e-08	0.122817	1	1	0.000928921	3
Camk2n1	4.85309e-08	0.183113	0.928	0.905	0.000944654	3
Fam160b1	5.08324e-08	0.167748	0.583	0.467	0.000989453	3
Etfdh	5.31621e-08	0.160119	0.992	0.989	0.0010348	3
Myo5b	5.34387e-08	0.145023	0.313	0.216	0.00104018	3
Ubr3	5.3439e-08	0.182251	0.788	0.71	0.00104019	3
Hacd3	5.82664e-08	0.175707	0.948	0.913	0.00113416	3
Sod1	5.86965e-08	0.127349	1	0.999	0.00114253	3
Klhdc7a	5.93016e-08	0.186531	0.383	0.287	0.00115431	3
Hoga1	5.95904e-08	0.204504	0.948	0.915	0.00115993	3
Adtrp	6.50209e-08	0.155947	0.963	0.944	0.00126563	3
Tmem37	6.8595e-08	0.195101	0.583	0.477	0.0013352	3
Rnh1	7.2853e-08	0.190129	0.887	0.846	0.00141808	3
Cyp51	7.40366e-08	0.17305	0.958	0.921	0.00144112	3
Ttc38	7.52458e-08	0.182753	0.782	0.727	0.00146466	3
Ormdl3	7.63123e-08	0.139793	0.257	0.169	0.00148542	3
Mtor	8.30393e-08	0.186179	0.724	0.643	0.00161636	3
Fmo1	8.65796e-08	0.150284	0.997	0.987	0.00168527	3
Pnpla7	8.87442e-08	0.193447	0.906	0.862	0.00172741	3
Rnpepl1	9.11111e-08	0.20444	0.792	0.734	0.00177348	3
Lifr	9.12754e-08	0.152629	0.998	0.993	0.00177668	3
Trap1	9.21896e-08	0.196157	0.951	0.924	0.00179447	3
Gcn1	9.26961e-08	0.165185	0.566	0.459	0.00180433	3
Cnpy2	9.34929e-08	0.16629	0.919	0.852	0.00181984	3
Fmo2	9.5602e-08	0.154043	0.684	0.583	0.00186089	3
Emc10	9.71015e-08	0.185886	0.618	0.524	0.00189008	3
Fgf1	1.00595e-07	0.190091	0.891	0.841	0.00195807	3
Snrnp70	1.00974e-07	0.187404	0.82	0.749	0.00196545	3
Usp47	1.06195e-07	0.181084	0.689	0.586	0.00206709	3
Pid1	1.06548e-07	0.200785	0.824	0.77	0.00207396	3
Nek6	1.20218e-07	0.159659	0.533	0.426	0.00234004	3
Tcf25	1.24649e-07	0.184526	0.726	0.662	0.0024263	3
Vegfa	1.25789e-07	0.174877	0.894	0.862	0.00244847	3
Commd6	1.27929e-07	0.166947	0.58	0.467	0.00249013	3
Tmem19	1.30183e-07	0.203451	0.676	0.601	0.00253401	3
Abcb4	1.37176e-07	0.194659	0.748	0.677	0.00267014	3
Epn1	1.41294e-07	0.201237	0.877	0.836	0.00275029	3
Chp1	1.4253e-07	0.162307	0.965	0.916	0.00277436	3
Psmb6	1.42741e-07	0.18937	0.867	0.814	0.00277845	3
Nceh1	1.43954e-07	0.161987	0.755	0.657	0.00280206	3
Scap	1.44396e-07	0.201392	0.82	0.798	0.00281067	3
Eps8l2	1.44585e-07	0.173509	0.632	0.536	0.00281435	3
Abca6	1.4461e-07	0.172185	0.973	0.958	0.00281483	3
Slc16a7	1.46083e-07	0.186778	0.793	0.727	0.0028435	3
Atl3	1.50591e-07	0.186957	0.805	0.735	0.00293125	3
Pcyt1a	1.54421e-07	0.176403	0.459	0.358	0.00300581	3
Pecr	1.54424e-07	0.160421	0.945	0.945	0.00300587	3
Phyhd1	1.59361e-07	0.180193	0.894	0.853	0.00310196	3
Hspa4	1.61991e-07	0.168206	0.635	0.538	0.00315316	3
Slc38a3	1.63872e-07	0.132596	1	1	0.00318977	3
Cyb5r3	1.71743e-07	0.158273	0.998	0.995	0.00334297	3
Psma7	1.73865e-07	0.170605	0.881	0.822	0.00338429	3
Jun	1.80921e-07	0.225111	0.608	0.525	0.00352163	3
4931406C07Rik	1.83375e-07	0.175531	0.899	0.847	0.0035694	3
Ndufs1	1.84116e-07	0.183483	0.845	0.786	0.00358381	3
Tenm3	1.91497e-07	0.14921	0.341	0.247	0.0037275	3
Ptprf	2.00885e-07	0.205842	0.845	0.785	0.00391023	3
Mpst	2.03957e-07	0.184062	0.676	0.584	0.00397002	3
Dnajb12	2.05237e-07	0.149894	0.471	0.363	0.00399493	3
Pcsk6	2.07497e-07	0.176669	0.776	0.707	0.00403894	3
Alas2	2.09224e-07	0.130097	0.291	0.199	0.00407255	3
Prpf19	2.13242e-07	0.170153	0.798	0.721	0.00415075	3
Agmo	2.19685e-07	0.172467	0.921	0.883	0.00427617	3
Anxa11	2.20697e-07	0.17715	0.538	0.446	0.00429586	3
Glyat	2.22683e-07	0.131806	0.992	0.98	0.00433452	3
Psma1	2.25328e-07	0.184927	0.827	0.773	0.00438601	3
Dbi	2.37076e-07	0.103201	1	1	0.00461468	3
Hnrnpul2	2.41086e-07	0.201352	0.671	0.59	0.00469273	3
Atraid	2.43287e-07	0.173845	0.808	0.726	0.00473558	3
Pfkfb1	2.43998e-07	0.183393	0.649	0.557	0.00474941	3
Nxpe2	2.46704e-07	0.145517	0.415	0.308	0.00480209	3
Gpt2	2.49609e-07	0.195817	0.714	0.659	0.00485864	3
Lims2	2.52438e-07	0.170296	0.82	0.753	0.0049137	3
Zdhhc9	2.6701e-07	0.184168	0.741	0.649	0.00519734	3
Ppp6r1	2.68015e-07	0.194396	0.85	0.814	0.00521691	3
Anp32a	2.71336e-07	0.125412	0.99	0.985	0.00528156	3
Hgs	2.74851e-07	0.159238	0.555	0.446	0.00534998	3
Pcx	2.74974e-07	0.132816	1	0.999	0.00535237	3
Amt	2.75291e-07	0.143489	0.568	0.458	0.00535854	3
Mtss1	2.7582e-07	0.198365	0.753	0.686	0.00536884	3
Grina	2.81818e-07	0.15795	0.963	0.911	0.00548558	3
Cmtm8	2.8305e-07	0.172481	0.65	0.564	0.00550957	3
Itih1	3.10904e-07	0.180951	0.946	0.941	0.00605175	3
Srp68	3.13659e-07	0.209523	0.593	0.513	0.00610537	3
Mavs	3.1953e-07	0.172427	0.719	0.641	0.00621966	3
Rab5if	3.21216e-07	0.168265	0.755	0.663	0.00625247	3
Atxn7l3b	3.23678e-07	0.154896	0.492	0.39	0.00630038	3
Bsdc1	3.31669e-07	0.166644	0.516	0.419	0.00645594	3
Eva1a	3.40029e-07	0.187519	0.84	0.798	0.00661866	3
Kng1	3.46735e-07	0.151935	1	0.999	0.00674919	3
Bhmt	3.58033e-07	0.176863	0.632	0.539	0.00696911	3
Atg5	3.59855e-07	0.178373	0.64	0.555	0.00700457	3
Entpd8	3.65255e-07	0.156067	0.929	0.886	0.00710969	3
Ces1e	3.67524e-07	0.179117	0.871	0.826	0.00715386	3
Eif4a2	3.74657e-07	0.128783	0.982	0.967	0.00729269	3
Hsd17b2	3.85913e-07	0.169618	0.976	0.952	0.00751179	3
Uhrf1bp1l	4.05421e-07	0.139324	0.444	0.339	0.00789152	3
Aup1	4.11492e-07	0.190762	0.879	0.845	0.00800968	3
Scamp3	4.25467e-07	0.132422	0.368	0.269	0.00828172	3
Garem1	4.28136e-07	0.16007	0.383	0.29	0.00833367	3
Cep85	4.2904e-07	0.19263	0.608	0.526	0.00835126	3
Suclg1	4.35702e-07	0.173837	0.928	0.904	0.00848094	3
Sympk	4.47384e-07	0.176163	0.509	0.415	0.00870832	3
Lactb	4.67333e-07	0.183776	0.45	0.358	0.00909663	3
Hs6st1	4.72292e-07	0.225358	0.763	0.72	0.00919316	3
Pde4dip	4.80988e-07	0.170141	0.504	0.401	0.00936244	3
Ugt2b1	4.89895e-07	0.149339	0.982	0.972	0.00953581	3
Ddt	4.90116e-07	0.152109	0.968	0.96	0.00954012	3
AI182371	4.91059e-07	0.171941	0.923	0.892	0.00955846	3
Dlat	5.02592e-07	0.164803	0.8	0.762	0.00978296	3
Acsl5	5.05446e-07	0.158087	0.965	0.938	0.00983851	3
Cyp2d10	5.19124e-07	0.164364	0.975	0.968	0.0101047	3
Cpq	5.75485e-07	0.186038	0.728	0.666	0.0112018	3
Nqo2	5.85467e-07	0.167423	0.934	0.906	0.0113961	3
Psmd1	5.97702e-07	0.201748	0.624	0.547	0.0116343	3
Gstt3	6.03272e-07	0.169723	0.808	0.742	0.0117427	3
Fig4	6.04534e-07	0.130001	0.308	0.218	0.0117673	3
Gstt2	6.05535e-07	0.145389	0.987	0.974	0.0117867	3
Gclc	6.05842e-07	0.172255	0.966	0.949	0.0117927	3
Dedd2	6.17058e-07	0.147661	0.449	0.347	0.012011	3
Gcgr	6.22173e-07	0.143321	0.98	0.98	0.0121106	3
Carhsp1	6.2852e-07	0.18182	0.677	0.596	0.0122341	3
Rhou	6.3118e-07	0.175212	0.812	0.75	0.0122859	3
Scly	6.58216e-07	0.175941	0.766	0.706	0.0128122	3
Ebp	6.8963e-07	0.166647	0.982	0.965	0.0134236	3
Plxnb2	6.95477e-07	0.166479	0.913	0.871	0.0135375	3
Bcar3	6.98628e-07	0.166336	0.597	0.495	0.0135988	3
Maged1	7.112e-07	0.170069	0.613	0.53	0.0138435	3
Fbxo31	7.35228e-07	0.184149	0.585	0.502	0.0143112	3
Snap47	7.86796e-07	0.166495	0.439	0.351	0.015315	3
Gpr146	7.97679e-07	0.159822	0.916	0.869	0.0155268	3
Sar1b	8.50748e-07	0.154039	0.968	0.949	0.0165598	3
Cs	8.59266e-07	0.159571	0.926	0.862	0.0167256	3
Nr1i2	8.64496e-07	0.166489	0.874	0.812	0.0168274	3
Sh3d19	8.68501e-07	0.158265	0.647	0.561	0.0169054	3
Tmem53	8.9481e-07	0.156841	0.593	0.497	0.0174175	3
Selenof	9.01054e-07	0.17275	0.874	0.809	0.017539	3
Zfpm1	9.27347e-07	0.153063	0.459	0.361	0.0180508	3
Acsf3	9.66655e-07	0.184912	0.566	0.486	0.0188159	3
Echdc1	9.72483e-07	0.17322	0.736	0.67	0.0189294	3
Hlf	9.94257e-07	0.178308	0.706	0.598	0.0193532	3
Srebf2	9.94863e-07	0.136636	0.553	0.449	0.019365	3
Sorbs1	1.00584e-06	0.149512	0.494	0.4	0.0195788	3
Serpina10	1.02417e-06	0.159212	0.958	0.941	0.0199354	3
Psmc6	1.04317e-06	0.157491	0.923	0.905	0.0203054	3
Dazap2	1.05581e-06	0.16859	0.827	0.803	0.0205513	3
Miga2	1.06076e-06	0.174834	0.508	0.416	0.0206477	3
Atp6v1h	1.09725e-06	0.192936	0.61	0.534	0.021358	3
Mcfd2	1.09806e-06	0.170005	0.886	0.861	0.0213737	3
Nt5e	1.11579e-06	0.159061	0.634	0.549	0.0217189	3
Retreg1	1.12276e-06	0.176006	0.783	0.736	0.0218545	3
Gfra1	1.12454e-06	0.167612	0.881	0.856	0.0218891	3
Tk1	1.15391e-06	0.193017	0.664	0.575	0.0224608	3
Foxa3	1.25879e-06	0.172793	0.539	0.453	0.0245024	3
Aifm1	1.2831e-06	0.150332	0.874	0.812	0.0249755	3
Dnaja2	1.29254e-06	0.155013	0.899	0.873	0.0251592	3
Fnip2	1.29344e-06	0.172144	0.565	0.474	0.0251769	3
Pemt	1.30892e-06	0.126397	1	0.998	0.0254782	3
Pdap1	1.30936e-06	0.159763	0.778	0.705	0.0254868	3
Trpc4ap	1.33474e-06	0.181002	0.657	0.568	0.0259808	3
Atp5c1	1.34599e-06	0.182533	0.882	0.837	0.0261996	3
Ugp2	1.36105e-06	0.149801	0.98	0.969	0.0264929	3
Vps13d	1.39331e-06	0.172011	0.583	0.505	0.0271208	3
Selenbp1	1.40614e-06	0.165524	0.919	0.89	0.0273705	3
Ahr	1.4226e-06	0.142785	0.571	0.471	0.0276909	3
Timm50	1.48448e-06	0.135628	0.484	0.378	0.0288954	3
F10	1.53122e-06	0.153964	0.988	0.99	0.0298052	3
Ethe1	1.54207e-06	0.181158	0.59	0.503	0.0300164	3
Pde3b	1.55059e-06	0.160254	0.442	0.349	0.0301822	3
Kdm5c	1.59254e-06	0.159913	0.58	0.48	0.0309987	3
Rcbtb1	1.60493e-06	0.154641	0.561	0.466	0.03124	3
Rhobtb1	1.6343e-06	0.179961	0.422	0.339	0.0318117	3
Tob1	1.6873e-06	0.190288	0.953	0.933	0.0328434	3
Stoml2	1.69686e-06	0.177543	0.444	0.356	0.0330295	3
Rarres1	1.73907e-06	0.171341	0.687	0.595	0.0338511	3
Echdc2	1.76293e-06	0.141534	0.955	0.922	0.0343154	3
Slc6a12	1.76698e-06	0.174905	0.64	0.562	0.0343942	3
Bnip3	1.77973e-06	0.162803	0.533	0.438	0.0346424	3
Irs1	1.78858e-06	0.130051	0.371	0.279	0.0348148	3
Clcn2	1.80035e-06	0.157689	0.459	0.363	0.0350438	3
Mfn2	1.955e-06	0.153613	0.753	0.668	0.038054	3
Elovl5	1.98434e-06	0.1457	0.99	0.979	0.0386252	3
Cnbp	1.99126e-06	0.122476	0.993	0.995	0.0387598	3
Aamp	2.01595e-06	0.158652	0.948	0.933	0.0392405	3
Inhbc	2.02656e-06	0.150233	0.81	0.751	0.0394469	3
Acad10	2.12712e-06	0.122056	0.277	0.195	0.0414044	3
Slc38a4	2.15248e-06	0.120917	0.998	0.997	0.041898	3
Mvk	2.16814e-06	0.187091	0.546	0.468	0.0422028	3
Cxxc5	2.17707e-06	0.16301	0.674	0.579	0.0423767	3
Gna11	2.25598e-06	0.152578	0.469	0.382	0.0439127	3
Yme1l1	2.31894e-06	0.162622	0.802	0.723	0.0451382	3
C130074G19Rik	2.434e-06	0.149796	0.953	0.934	0.0473779	3
Gprin3	2.45989e-06	0.130713	0.287	0.205	0.0478818	3
Mettl27	2.51114e-06	0.164589	0.407	0.319	0.0488793	3
Ftsj3	2.52398e-06	0.140843	0.383	0.296	0.0491294	3
Tomm70a	2.53694e-06	0.156635	0.946	0.912	0.0493815	3
Cald1	2.63934e-06	0.158672	0.943	0.933	0.0513747	3
Csk	3.05133e-06	0.133814	0.792	0.715	0.0593941	3
Zfp36	3.06628e-06	0.146924	0.886	0.824	0.0596852	3
Sema4a	3.07906e-06	0.15642	0.681	0.603	0.059934	3
Mcu	3.09162e-06	0.157137	0.492	0.408	0.0601783	3
Urah	3.14387e-06	0.111477	0.998	0.999	0.0611954	3
Ppa2	3.14673e-06	0.169174	0.687	0.617	0.0612511	3
Acot8	3.21035e-06	0.151451	0.647	0.556	0.0624894	3
Aspscr1	3.27088e-06	0.152924	0.758	0.704	0.0636677	3
Yif1a	3.27658e-06	0.149733	0.543	0.452	0.0637787	3
Mlx	3.30964e-06	0.128219	0.363	0.275	0.0644221	3
Pxmp4	3.36085e-06	0.152016	0.815	0.754	0.065419	3
Pnpla8	3.48407e-06	0.158762	0.879	0.852	0.0678175	3
Apol9a	3.73943e-06	0.12938	0.299	0.218	0.072788	3
Slc16a12	3.80503e-06	0.160832	0.723	0.651	0.0740648	3
Atg9a	3.83756e-06	0.160779	0.553	0.469	0.074698	3
Anks4b	3.88879e-06	0.147617	0.723	0.638	0.0756954	3
Prox1	3.90484e-06	0.143492	0.892	0.846	0.0760076	3
Paqr7	3.93871e-06	0.169607	0.588	0.51	0.0766671	3
Dlst	4.06917e-06	0.165296	0.788	0.737	0.0792063	3
Bbox1	4.07628e-06	0.166168	0.891	0.863	0.0793447	3
Pex13	4.13776e-06	0.144037	0.787	0.708	0.0805414	3
Mia3	4.22192e-06	0.146293	0.956	0.927	0.0821796	3
Fbxw8	4.27915e-06	0.152375	0.513	0.428	0.0832937	3
Ces1f	4.32566e-06	0.153073	0.99	0.982	0.0841989	3
Ttc39b	4.36292e-06	0.143937	0.56	0.467	0.0849242	3
Oaz1	4.40962e-06	0.14497	0.966	0.959	0.0858332	3
Copz1	4.51495e-06	0.143576	0.798	0.723	0.0878835	3
Iars2	4.56635e-06	0.16379	0.63	0.565	0.0888839	3
Cisd1	4.78449e-06	0.145664	0.95	0.947	0.09313	3
Hdac10	4.84175e-06	0.108762	0.259	0.18	0.0942446	3
Nmt2	4.8426e-06	0.138372	0.449	0.357	0.0942612	3
H1f0	4.88694e-06	0.169175	0.886	0.841	0.0951244	3
Selenbp2	4.93741e-06	0.152249	0.319	0.24	0.0961067	3
Slc35b2	4.98401e-06	0.132395	0.677	0.58	0.0970137	3
Phlpp1	5.00475e-06	0.139972	0.477	0.388	0.0974174	3
Gabarapl1	5.14231e-06	0.161354	0.96	0.946	0.100095	3
Raf1	5.15931e-06	0.139618	0.627	0.542	0.100426	3
Ly6g2	5.1914e-06	0.120543	1	0.995	0.101051	3
Hnrnpab	5.1932e-06	0.130751	0.929	0.89	0.101086	3
Fto	5.26353e-06	0.140208	0.637	0.552	0.102455	3
Dennd5b	5.45402e-06	0.181211	0.654	0.594	0.106162	3
Cyp4a32	5.47034e-06	0.139089	0.432	0.341	0.10648	3
Slc25a37	5.53625e-06	0.132589	0.541	0.442	0.107763	3
Opa1	5.55879e-06	0.143305	0.634	0.542	0.108202	3
Egln2	5.77725e-06	0.147103	0.782	0.715	0.112454	3
Preb	5.87364e-06	0.146811	0.857	0.781	0.11433	3
Snd1	6.01087e-06	0.148158	0.886	0.826	0.117002	3
Nnt	6.01941e-06	0.102917	0.304	0.218	0.117168	3
Acsm3	6.11293e-06	0.149669	0.877	0.848	0.118988	3
Osbpl9	6.33573e-06	0.149416	0.919	0.884	0.123325	3
Numa1	6.37175e-06	0.172068	0.659	0.586	0.124026	3
Impa1	6.41925e-06	0.157073	0.862	0.809	0.124951	3
Tysnd1	6.52786e-06	0.155238	0.682	0.63	0.127065	3
Tsen34	6.74856e-06	0.14558	0.548	0.459	0.131361	3
Tbx3	6.80116e-06	0.104838	0.296	0.212	0.132385	3
Slc35d1	6.84581e-06	0.175877	0.844	0.815	0.133254	3
Ndufa10	6.8985e-06	0.152201	0.919	0.898	0.134279	3
Rtcb	6.92638e-06	0.137345	0.58	0.488	0.134822	3
Atox1	7.02822e-06	0.152812	0.968	0.933	0.136804	3
Uqcrc1	7.0597e-06	0.130966	0.963	0.944	0.137417	3
Nectin1	7.1654e-06	0.164436	0.713	0.662	0.139475	3
Pnp	7.18719e-06	0.144265	0.886	0.852	0.139899	3
Cenpm	7.24243e-06	0.103596	0.284	0.203	0.140974	3
Rtp3	7.37021e-06	0.147319	0.64	0.563	0.143461	3
Isoc1	7.39336e-06	0.153524	0.825	0.763	0.143912	3
Nadk	7.40989e-06	0.136954	0.963	0.958	0.144233	3
Osgin1	7.51169e-06	0.182186	0.985	0.962	0.146215	3
Prdx5	7.55583e-06	0.140718	0.897	0.872	0.147074	3
Sod2	7.66449e-06	0.136785	0.963	0.953	0.149189	3
Pnrc1	7.83299e-06	0.14778	0.721	0.642	0.152469	3
Gigyf1	7.9187e-06	0.120453	0.508	0.411	0.154138	3
H2-Q10	8.03107e-06	0.109178	1	0.999	0.156325	3
Ddx23	8.05184e-06	0.159422	0.506	0.427	0.156729	3
Dera	8.08855e-06	0.153847	0.538	0.457	0.157444	3
Ces1b	8.10216e-06	0.144722	0.832	0.775	0.157709	3
Lman2	8.42666e-06	0.135383	0.973	0.964	0.164025	3
Fbxo22	8.57777e-06	0.147574	0.608	0.517	0.166966	3
Ggact	8.57852e-06	0.146527	0.903	0.874	0.166981	3
Rad23b	8.61342e-06	0.142053	0.835	0.763	0.16766	3
Furin	8.75183e-06	0.141206	0.96	0.946	0.170354	3
Ints3	8.85992e-06	0.125165	0.309	0.228	0.172458	3
Ugt2b36	8.97244e-06	0.159074	0.931	0.901	0.174649	3
Timm13	9.00038e-06	0.169312	0.855	0.832	0.175192	3
Rab5b	9.53573e-06	0.150264	0.491	0.414	0.185613	3
Igfbp4	9.65847e-06	0.106225	1	0.999	0.188002	3
Stard10	1.01148e-05	0.1001	1	0.999	0.196884	3
Tdo2	1.01916e-05	0.101245	1	1	0.198379	3
Tmem201	1.02005e-05	0.108363	0.333	0.247	0.198552	3
Mgll	1.0251e-05	0.15938	0.889	0.836	0.199535	3
Fitm1	1.03492e-05	0.102154	0.437	0.34	0.201447	3
Ubc	1.04611e-05	0.118338	0.998	0.998	0.203625	3
Arf1	1.04968e-05	0.127312	0.83	0.76	0.20432	3
Tm2d2	1.06621e-05	0.14002	0.397	0.314	0.207539	3
Usf2	1.06886e-05	0.132139	0.824	0.765	0.208054	3
Gna12	1.08659e-05	0.172418	0.701	0.641	0.211505	3
Atg101	1.0879e-05	0.145314	0.676	0.594	0.211759	3
Ctdsp1	1.10788e-05	0.136283	0.95	0.935	0.215649	3
Xylb	1.16298e-05	0.159599	0.943	0.917	0.226373	3
Msra	1.17116e-05	0.141989	0.978	0.952	0.227966	3
Vnn3	1.18547e-05	0.148133	0.676	0.608	0.230752	3
Idh2	1.18754e-05	0.132127	0.919	0.895	0.231154	3
Acp1	1.19482e-05	0.151482	0.551	0.477	0.232571	3
Pbld1	1.21373e-05	0.134427	0.995	0.989	0.236253	3
Ldlr	1.22656e-05	0.169702	0.761	0.704	0.23875	3
Hbb-bt	1.26502e-05	0.109372	0.261	0.185	0.246237	3
Ndufs7	1.2711e-05	0.171665	0.95	0.926	0.24742	3
C1ra	1.27867e-05	0.140695	0.852	0.818	0.248892	3
Acot12	1.29278e-05	0.176547	0.751	0.697	0.25164	3
Prdx3	1.30096e-05	0.156153	0.637	0.551	0.253231	3
Mri1	1.33255e-05	0.133123	0.533	0.444	0.25938	3
Lrp3	1.37623e-05	0.135312	0.313	0.235	0.267883	3
S1pr1	1.39029e-05	0.153668	0.634	0.558	0.270619	3
Zfp219	1.41203e-05	0.126246	0.467	0.376	0.274851	3
Tbc1d10a	1.43058e-05	0.110787	0.383	0.292	0.278463	3
Gfm1	1.43367e-05	0.135223	0.427	0.34	0.279063	3
C8g	1.43785e-05	0.132586	0.998	0.996	0.279877	3
Pim1	1.45845e-05	0.11239	0.412	0.32	0.283888	3
Yif1b	1.46319e-05	0.170811	0.58	0.517	0.28481	3
Slc25a20	1.51252e-05	0.141701	0.918	0.906	0.294412	3
Ahcy	1.54875e-05	0.163982	0.585	0.507	0.301464	3
Hyal2	1.55507e-05	0.14537	0.718	0.65	0.302694	3
Tnks1bp1	1.60379e-05	0.113102	0.35	0.266	0.312178	3
Reps2	1.60414e-05	0.152583	0.627	0.553	0.312246	3
Gnb2	1.62514e-05	0.135202	0.98	0.96	0.316334	3
Sugct	1.64052e-05	0.156572	0.716	0.646	0.319327	3
N4bp2	1.682e-05	0.128759	0.434	0.349	0.327402	3
Slc25a38	1.68203e-05	0.123209	0.42	0.333	0.327408	3
Tef	1.7166e-05	0.188141	0.739	0.712	0.334136	3
Tmem140	1.7406e-05	0.140627	0.57	0.49	0.338809	3
Os9	1.74329e-05	0.152145	0.807	0.754	0.339331	3
Tedc2	1.80401e-05	0.148693	0.509	0.425	0.351151	3
Amy1	1.8578e-05	0.119955	0.97	0.949	0.361621	3
Slc25a39	1.87316e-05	0.128119	0.998	0.994	0.364611	3
Rab7	1.87431e-05	0.139541	0.85	0.831	0.364834	3
Sacm1l	1.8886e-05	0.140656	0.703	0.635	0.367616	3
Mcc	1.99201e-05	0.16025	0.659	0.601	0.387745	3
Erap1	2.01607e-05	0.160856	0.813	0.782	0.392428	3
Psme4	2.0278e-05	0.162837	0.718	0.661	0.394712	3
Tbc1d17	2.09266e-05	0.134693	0.472	0.389	0.407336	3
Ndufv3	2.14084e-05	0.143071	0.916	0.882	0.416715	3
Pnpla2	2.15484e-05	0.171015	0.818	0.781	0.41944	3
Ube4b	2.1625e-05	0.145887	0.793	0.739	0.420931	3
Elk4	2.18372e-05	0.139038	0.733	0.656	0.42506	3
Mocos	2.19322e-05	0.15737	0.519	0.453	0.426909	3
Larp1	2.29195e-05	0.147773	0.897	0.853	0.446128	3
Usp5	2.35018e-05	0.138131	0.612	0.535	0.457463	3
Ctif	2.35086e-05	0.144977	0.472	0.391	0.457595	3
Ilrun	2.42533e-05	0.132778	0.965	0.956	0.47209	3
Cideb	2.44165e-05	0.100128	0.993	0.993	0.475268	3
Adhfe1	2.45736e-05	0.12355	0.684	0.613	0.478326	3
Psmb3	2.53017e-05	0.15008	0.753	0.705	0.492498	3
Abcd2	2.56601e-05	0.14332	0.817	0.766	0.499473	3
Nploc4	2.64617e-05	0.144092	0.887	0.853	0.515076	3
Txnrd2	2.64856e-05	0.134011	0.627	0.547	0.515542	3
Grpel2	2.68594e-05	0.120655	0.521	0.427	0.522818	3
Psmd4	2.71034e-05	0.111704	0.953	0.908	0.527568	3
Nmi	2.71247e-05	0.141108	0.497	0.417	0.527982	3
Akt1s1	2.7574e-05	0.125765	0.491	0.405	0.536728	3
Pcsk9	2.76166e-05	0.11566	0.266	0.193	0.537557	3
Trim25	2.80298e-05	0.14231	0.709	0.637	0.545601	3
Park7	2.80768e-05	0.13356	0.906	0.889	0.546516	3
Hnrnpu	2.82249e-05	0.144734	0.753	0.671	0.549398	3
Map2k2	2.82653e-05	0.105057	0.655	0.567	0.550184	3
Rab5c	2.85346e-05	0.125148	0.845	0.801	0.555427	3
Atxn1	2.91281e-05	0.133276	0.434	0.352	0.566978	3
Sult2a2	2.97067e-05	0.144636	0.519	0.44	0.578241	3
Sfmbt1	2.98959e-05	0.120478	0.309	0.234	0.581924	3
Cul4a	3.00171e-05	0.154344	0.662	0.606	0.584283	3
Rabggta	3.02608e-05	0.147264	0.644	0.566	0.589027	3
Pla2g6	3.06054e-05	0.142539	0.548	0.472	0.595734	3
Tmem242	3.06247e-05	0.147973	0.612	0.526	0.59611	3
Ptk2b	3.09953e-05	0.157284	0.467	0.392	0.603324	3
Mzt2	3.10406e-05	0.125439	0.429	0.345	0.604205	3
Etfa	3.12758e-05	0.127817	0.985	0.98	0.608784	3
Mtfr1l	3.16839e-05	0.133278	0.63	0.545	0.616727	3
Clpb	3.20736e-05	0.121563	0.442	0.355	0.624313	3
Fam8a1	3.2264e-05	0.135985	0.435	0.355	0.628019	3
Ptprd	3.28681e-05	0.146433	0.58	0.509	0.639777	3
Hnrnpl	3.29548e-05	0.137686	0.706	0.643	0.641465	3
Ergic3	3.31695e-05	0.145413	0.766	0.694	0.645643	3
C030006K11Rik	3.32148e-05	0.137949	0.429	0.344	0.646526	3
Cxxc1	3.33508e-05	0.129625	0.397	0.317	0.649174	3
Cct4	3.37039e-05	0.110355	0.358	0.275	0.656046	3
Ppp2r5a	3.39792e-05	0.126623	0.862	0.832	0.661405	3
Hdac3	3.40897e-05	0.136195	0.511	0.437	0.663556	3
Slc25a5	3.45037e-05	0.131691	0.978	0.977	0.671615	3
Akr1c19	3.47104e-05	0.152452	0.77	0.745	0.675638	3
Pltp	3.51336e-05	0.151269	0.773	0.723	0.683876	3
Usb1	3.54587e-05	0.0942149	0.321	0.241	0.690204	3
Dusp6	3.60103e-05	0.176528	0.661	0.611	0.700941	3
Igfbp2	3.69744e-05	0.119493	1	1	0.719707	3
Zfyve21	3.7028e-05	0.136512	0.726	0.666	0.72075	3
Nucb1	3.72894e-05	0.164312	0.743	0.688	0.725837	3
Syvn1	3.78245e-05	0.130052	0.629	0.542	0.736254	3
Ppp1ca	3.78621e-05	0.129091	0.966	0.959	0.736986	3
Rnf114	3.90173e-05	0.118161	0.731	0.657	0.759473	3
Naa80	3.90778e-05	0.155247	0.758	0.712	0.760649	3
Gpcpd1	3.93475e-05	0.127212	0.976	0.958	0.765899	3
Abat	3.9357e-05	0.143743	0.84	0.81	0.766084	3
Abhd12	3.96344e-05	0.117989	0.43	0.345	0.771483	3
Stau1	3.96715e-05	0.130384	0.553	0.467	0.772206	3
Arid5b	4.02724e-05	0.136248	0.741	0.676	0.783902	3
2310039H08Rik	4.04364e-05	0.148696	0.669	0.6	0.787095	3
Hadhb	4.08756e-05	0.132792	0.881	0.83	0.795643	3
Chd3	4.09259e-05	0.136517	0.778	0.713	0.796623	3
Stat5b	4.13446e-05	0.146561	0.731	0.663	0.804773	3
Ash1l	4.34224e-05	0.117745	0.593	0.504	0.845216	3
Tspo	4.39489e-05	0.134747	0.899	0.876	0.855466	3
Eif3a	4.41205e-05	0.134521	0.61	0.531	0.858806	3
Arhgef10l	4.48742e-05	0.138919	0.506	0.424	0.873476	3
Ddc	4.49139e-05	0.141621	0.402	0.325	0.874248	3
Apoa2	4.56106e-05	0.0627355	1	1	0.88781	3
Epas1	4.58563e-05	0.119314	0.973	0.948	0.892593	3
Slc39a14	4.74066e-05	0.127237	0.59	0.507	0.92277	3
Amotl2	4.76344e-05	0.119017	0.583	0.496	0.927204	3
Usp4	4.80546e-05	0.135688	0.551	0.478	0.935383	3
Kank1	4.84389e-05	0.1359	0.603	0.535	0.942863	3
Myh14	5.02666e-05	0.121538	0.35	0.274	0.978439	3
Slc25a11	5.08887e-05	0.141233	0.664	0.592	0.990549	3
Eaf1	5.28154e-05	0.108978	0.398	0.318	1	3
Cdk5rap3	5.30867e-05	0.126402	0.659	0.584	1	3
Rragc	5.35365e-05	0.148689	0.573	0.497	1	3
Ndufa11	5.35874e-05	0.112748	0.329	0.254	1	3
Ghitm	5.43256e-05	0.119017	0.985	0.971	1	3
Apeh	5.46909e-05	0.137794	0.65	0.588	1	3
Tapt1	5.56302e-05	0.121634	0.782	0.713	1	3
Ces2a	5.64712e-05	0.114623	0.99	0.983	1	3
Zbed4	5.64745e-05	0.137811	0.304	0.237	1	3
Copb2	5.67201e-05	0.151357	0.697	0.646	1	3
Fdft1	5.6743e-05	0.136821	0.403	0.329	1	3
Car8	5.70865e-05	0.132808	0.955	0.934	1	3
Copz2	5.72014e-05	0.135495	0.603	0.529	1	3
Yes1	5.78907e-05	0.11319	0.403	0.322	1	3
Gspt1	5.98538e-05	0.132154	0.728	0.639	1	3
Cdhr5	6.1139e-05	0.156139	0.662	0.603	1	3
Pcdh1	6.13286e-05	0.139362	0.733	0.674	1	3
Zfp768	6.18523e-05	0.0884839	0.284	0.209	1	3
Saraf	6.22003e-05	0.147543	0.797	0.74	1	3
Pebp1	6.22122e-05	0.127127	0.558	0.476	1	3
Creld1	6.2486e-05	0.120755	0.466	0.386	1	3
Vrk3	6.28386e-05	0.0945947	0.272	0.2	1	3
Coa3	6.31108e-05	0.119017	0.479	0.394	1	3
Trir	6.31207e-05	0.127005	0.583	0.512	1	3
Wfdc21	6.34473e-05	0.104058	1	1	1	3
Cobll1	6.42876e-05	0.114884	0.57	0.481	1	3
Lrpprc	6.45297e-05	0.148748	0.659	0.593	1	3
Cox19	6.46216e-05	0.115856	0.486	0.405	1	3
Idnk	6.47386e-05	0.124216	0.783	0.713	1	3
Kif1c	6.51885e-05	0.147148	0.928	0.906	1	3
Tle1	6.61768e-05	0.150735	0.558	0.492	1	3
Nrbp1	6.62982e-05	0.133139	0.55	0.471	1	3
Arhgef18	7.04531e-05	0.103731	0.289	0.217	1	3
Tmem64	7.25864e-05	0.122094	0.558	0.475	1	3
Mogs	7.36095e-05	0.156245	0.566	0.5	1	3
Dcun1d4	7.56989e-05	0.129767	0.708	0.633	1	3
Dars	7.59554e-05	0.146504	0.667	0.603	1	3
Fam102a	7.77663e-05	0.105325	0.289	0.218	1	3
Fbxo9	7.83581e-05	0.139658	0.827	0.799	1	3
Dhrs7	7.95204e-05	0.156015	0.758	0.711	1	3
Nsmf	8.00246e-05	0.155393	0.566	0.503	1	3
Vcp	8.05446e-05	0.13121	0.945	0.935	1	3
Nbr1	8.07365e-05	0.153492	0.82	0.785	1	3
Hint2	8.08961e-05	0.120985	0.978	0.972	1	3
Tmem30a	8.11461e-05	0.156676	0.709	0.663	1	3
Usp24	8.16734e-05	0.137041	0.768	0.72	1	3
Ywhag	8.26279e-05	0.15376	0.775	0.726	1	3
Mkln1	8.33724e-05	0.139029	0.723	0.678	1	3
Ppcs	8.39224e-05	0.120447	0.494	0.414	1	3
Zfyve1	8.67673e-05	0.113706	0.818	0.761	1	3
Dtx3l	8.83648e-05	0.143587	0.57	0.498	1	3
Adipor2	9.03645e-05	0.118855	1	0.993	1	3
Tprkb	9.05847e-05	0.121249	0.751	0.697	1	3
Rnf10	9.09826e-05	0.109605	0.96	0.925	1	3
Psmc3	9.19902e-05	0.122186	0.827	0.794	1	3
Cul5	9.35373e-05	0.102815	0.424	0.339	1	3
Ranbp9	9.51111e-05	0.09931	0.598	0.509	1	3
Dalrd3	9.53438e-05	0.114552	0.462	0.382	1	3
Pcmtd1	9.63973e-05	0.126873	0.696	0.644	1	3
Clpp	9.65584e-05	0.131383	0.729	0.66	1	3
Cct3	9.68556e-05	0.128552	0.84	0.78	1	3
Lias	9.69008e-05	0.111077	0.531	0.453	1	3
Acadsb	9.69257e-05	0.129016	0.739	0.694	1	3
Mpv17l	9.92354e-05	0.10852	0.408	0.33	1	3
Hes6	9.94254e-05	0.146955	0.672	0.606	1	3
Dhx38	9.94777e-05	0.117274	0.45	0.374	1	3
Slc25a22	9.96603e-05	0.13936	0.936	0.914	1	3
Hibch	9.99446e-05	0.133965	0.627	0.558	1	3
Slc9a3r1	0.000100306	0.131197	0.936	0.924	1	3
Twnk	0.000101493	0.091366	0.291	0.219	1	3
Klf12	0.000101931	0.0997403	0.287	0.217	1	3
[truncated: 6,236 more rows]
[truncated: 1 more columns]
