# Supplementary material for: Spatial transcriptomics unravels palmitoylation and zonation-dependent gene regulation by AEG-1 in mouse liver
Source: J Biol Chem. 2024 Apr 25;300(6):107322. doi: 10.1016/j.jbc.2024.107322 (PMC11134871; doi:10.1016/j.jbc.2024.107322)
Supplement: Supporting Table S2 [file mmc2.xlsx]

## Sheet: Sheet1
Cluster 0		Cluster 1		Cluster 2		Cluster 3		Cluster 4		Cluster 5
Symbol	log2FC	Symbol	log2FC	Symbol	log2FC	Symbol	log2FC	Symbol	log2FC	Symbol	log2FC
Serpina1e	-2.90614	Serpina1e	-2.74611	Serpina1e	-2.99077	Serpina1e	-2.98273	Serpina1e	-2.46471	Serpina1e	-3.15148
A1bg	-1.36652	Igfbp1	1.98359	Igfbp1	1.88105	Mt2	-1.67061	Dbp	-1.05852	Igfbp1	1.53383
Mt2	-1.39517	Igfbp2	1.28058	Mt2	-1.3199	Igfbp1	1.86424	A1bg	-1.04647	Mt2	-1.4309
Mt1	-1.10855	Mt2	-1.20632	A1bg	-1.29028	Mt1	-1.2871	Mt2	-0.96006	Mt1	-1.27043
Igfbp1	1.84606	A1bg	-1.2199	Mt1	-1.17718	Tat	-1.13249	Usp2	-0.947401	Igfbp2	1.09018
Igfbp2	1.15845	Scd1	1.1553	Scd1	1.16797	A1bg	-1.54911	Cyp7a1	-0.847913	A1bg	-1.33732
Scd1	1.07172	Egr1	1.34483	Igfbp2	1.22232	Prodh	-1.1821	Thrsp	-0.788806	Prodh	-1.27793
Tat	-0.847785	Mt1	-0.901658	Egr1	1.24766	Dbp	-1.21612	Prodh	-0.71201	Dbp	-1.14605
Egr1	1.2135	G6pc	1.2187	Tat	-0.85352	Etnk2	-0.954759	Etnk2	-0.694326	Usp2	-0.854344
G6pc	1.1727	Tat	-0.813359	Slc25a47	0.86751	Cyp7a1	-1.18986	Upp2	-0.69325	Thrsp	-1.1295
Dbp	-0.999171	Cyp7a1	-0.978092	Txnip	0.964839	Hamp	-0.991186	Tk1	-0.677285	Tat	-0.938275
Prodh	-1.0471	Osgin1	0.981345	Clpx	0.990524	Egr1	1.28713	Hamp	-0.671984	Scd1	0.877793
Usp2	-0.768459	Dbp	-1.00636	Rgs16	0.924955	Gnmt	-0.748751	Tat	-0.671735	Nnmt	-1.00514
Etnk2	-0.814966	Ehhadh	0.875826	Egfr	0.913179	Upp2	-1.05511	Mt1	-0.607321	Etnk2	-0.994249
Rgs16	1.00708	Egfr	1.01423	Fmo3	0.718169	Gsta3	-0.662219	Per3	-0.589683	Cyp7a1	-0.984585
Hamp	-0.725166	Usp2	-0.790095	Depp1	0.947068	Inmt	-0.713911	Nnmt	-0.574506	Hamp	-0.902675
Upp2	-0.891241	Depp1	1.06099	Hsd17b6	0.777761	Depp1	0.985345	Acot3	-0.550873	Egr1	0.818495
Txnip	0.964304	Txnip	1.03993	Plin2	0.743139	Usp2	-0.854	Tef	-0.540805	Upp2	-0.923452
Nnmt	-0.80515	Fos	0.774622	Osgin1	0.849209	Acot3	-0.828993	Cyp2b13	-0.510802	Per3	-0.713611
Egfr	0.921964	Hamp	-0.701188	Elovl5	0.782946	Rgs16	0.999983	Slc16a5	-0.498297	Gnmt	-0.693214
Thrsp	-0.879454	Rgs16	1.01098	Thrsp	-0.953643	Thrsp	-0.948258	Alas1	-0.475461	Asl	-0.738051
Cyp7a1	-0.890924	Slc25a47	0.860977	Prodh	-0.891639	Tef	-0.914676	Gpt	-0.435278	Egfr	0.757058
Cyp4a14	0.782347	Fga	0.710438	Usp2	-0.728344	Serpina1c	-0.666536	Apol7a	-0.398503	Inmt	-0.746714
Depp1	0.920419	Cyp4a14	0.77415	G6pc	0.822939	G6pc	1.0453	Gpt2	-0.391091	Rgs16	0.658684
Slc25a47	0.743204	Prodh	-0.904014	Apoa1	0.617796	Nnmt	-0.883794	Oaf	-0.370044	Clpx	0.729748
Osgin1	0.812553	Etnk2	-0.765738	Nnmt	-0.719088	Serpina6	-0.714211	Afmid	-0.366446	Tk1	-0.775803
Elovl5	0.800746	Fgg	0.66577	Fga	0.592644	Sult1a1	-0.68538	Pdk2	-0.355646	Cyp4a14	0.69507
Hsd17b6	0.760363	Elovl5	0.767787	Cyp4a14	0.718669	Tk1	-0.841961	Inmt	-0.355037	Slc25a47	0.659552
Ehhadh	0.750108	Hsd17b6	0.941809	Hamp	-0.714038	Fos	0.631376	Nat8f2	-0.350073	Depp1	0.705163
Mup17	0.759184	Apoa1	0.604588	Etnk2	-0.742926	Serpina7	0.92105	Sema4g	-0.347907	Ehhadh	0.700783
Fga	0.660283	Clpx	0.943085	Dbp	-0.796697	Txnip	0.855656	Slc9a3r1	-0.345165	Plin2	0.635483
Apoa1	0.610007	Marco	0.995734	Tubb2a	0.789476	Igfbp2	0.864829	Cyth1	-0.337709	Serpina7	0.681924
Plin2	0.699554	Fgb	0.627583	Fgg	0.562671	Gpt	-0.815521	Per2	-0.329308	Osgin1	0.621505
Clpx	0.803698	Upp2	-0.78458	Crot	0.614325	Aldh1l1	-0.621042	Tsku	-0.32525	Tef	-0.732176
Fgb	0.598141	Nnmt	-0.712385	Upp2	-0.73598	Slc38a3	-0.57697	Cyp26b1	-0.313526	Klf15	-0.642574
Fmo3	0.683317	Serpina7	0.809895	Inmt	-0.633717	Oaf	-0.705638	Gnmt	-0.291909	Gpt	-0.70974
Fgg	0.613665	Mup17	0.68007	Gpd1	0.711409	Osgin1	0.809319	Fam47e	-0.286607	Per2	-0.559739
Inmt	-0.593528	Fmo3	0.745653	Fgb	0.52139	Hpd	-0.499523	Map2k6	-0.285128	Hes6	-0.682945
Cyp2b13	-0.740058	Plin2	0.653902	Marco	0.888947	Nat8f2	-0.674546	Gsta3	-0.284783	Oaf	-0.615323
Tubb2a	0.769693	Sdc4	0.606429	Ehhadh	0.692691	Klf15	-0.67558	Lrtm1	-0.264396	Fga	0.546552
Gnmt	-0.494352	Crot	0.608761	Arrdc3	0.675262	Slc38a4	-0.563467	Serpina1a	0.272245	Afmid	-0.659239
Marco	0.894641	Thrsp	-0.748935	Cyp2b13	-0.698342	Pah	-0.524478	Pemt	0.272415	Nat8f2	-0.618661
Tef	-0.623614	Cyp3a44	0.762462	Sdc4	0.548276	Slc22a26	-0.641694	Eif5	0.275464	Bhlhe40	-0.550837
Tk1	-0.653207	Inmt	-0.537753	Insig2	0.641665	Arg1	-0.643572	Pgrmc1	0.276543	Fos	0.429452
Gpt	-0.654251	Cyp3a11	0.51232	Nat8f2	-0.666472	Cyp2b13	-0.75477	Ndufb5	0.277445	Gsta3	-0.591223
Sdc4	0.580362	Tubb2a	0.693471	Asl	-0.52929	Alas1	-0.670205	Ndufb1-ps	0.279086	Fmod	-0.585098
Nat8f2	-0.589475	Gadd45g	0.621244	Tgoln1	0.620747	Asl	-0.671661	Clu	0.279801	Fgg	0.52256
Fos	0.492246	Cyp4a10	0.66162	Hmgcs2	0.527929	Clpx	0.805753	Canx	0.280285	Apoa1	0.513094
Gadd45g	0.559553	Gm4952	0.594174	Gnmt	-0.456	Cyp2c69	-0.59196	Hc	0.280903	Orm3	0.430223
Cyp3a11	0.53903	Orm2	0.689212	Orm2	0.725469	Rnase4	-0.463667	Ugt1a1	0.281044	Hsd17b6	0.580089
Cyp4a10	0.663866	Tk1	-0.625428	Foxq1	0.63806	Hes6	-0.654497	Fmo1	0.28165	Marco	0.927138
Crot	0.532437	Jun	0.657198	Cyp7a1	-0.709962	Apol7a	-0.700914	Ambp	0.281699	Elovl5	0.546983
Per3	-0.553436	Btg2	0.604308	Cyp3a11	0.516603	Slc26a1	-0.652168	Cyp27a1	0.282238	Aldh1l1	-0.596037
Slc16a5	-0.562828	Apoa2	0.449951	Tef	-0.657502	Afmid	-0.670415	Cyp2c23	0.284361	Rorc	-0.534237
Asl	-0.500122	Cyp2b13	-0.608854	Jun	0.603122	Scd1	0.696646	Lgals9	0.284396	G6pc	0.589752
Serpina7	0.64291	Tgoln1	0.600169	Lpin1	0.653917	Slc9a3r1	-0.640945	Ctsb	0.285852	Mid1ip1	-0.596723
Gls2	-0.505807	Junb	0.653253	Gm4952	0.570445	Ces1b	-0.622293	Rpn1	0.287223	Fkbp4	-0.545187
Gsta3	-0.457651	Nr0b2	0.651635	Acot3	-0.582211	Gpt2	-0.708812	Atp5j	0.288397	Gpd1	0.573317
Klf15	-0.579865	Gpcpd1	0.581337	Klf15	-0.571386	Ehhadh	0.650029	Cat	0.288549	Acot3	-0.576023
Junb	0.565153	Tmsb4x	0.513899	Per3	-0.530515	Ak2	-0.55738	Chac1	0.289401	Alas1	-0.616849
Tgoln1	0.59472	Orm1	0.457356	Serpina7	0.564362	Tubb2a	0.735532	Asap2	0.289772	Uroc1	-0.558409
Orm2	0.63667	Adipor2	0.498127	Slc25a30	0.496119	Jun	0.73795	Ctsl	0.292933	Gm4952	0.539177
Aldh1l1	-0.456517	Zfp36	0.585719	Gpt	-0.568442	Slc16a5	-0.625997	Calm1	0.295399	Izumo4	-0.500674
Insig2	0.588084	Alas1	-0.533996	Gadd45g	0.536282	Cyp2a4	-0.618861	Mup10	0.297343	Pah	-0.49717
Gm4952	0.516642	Hmgcs2	0.449412	Aldh1a7	0.57237	Car5a	-0.60546	Sult3a2	0.297443	Selenbp1	-0.46534
Gpd1	0.594935	Serpina3k	0.446017	Rnf125	0.531909	Agxt	-0.575151	Aadac	0.298495	Clec3b	-0.678259
Jun	0.558397	Tef	-0.550964	Angptl4	0.562566	Cyp4a14	0.621312	Cyp2c70	0.298756	Fgb	0.469172
Angptl4	0.589546	Gnmt	-0.404623	Cyp4a10	0.629703	Dgat2	-0.524609	Eef1b2	0.299455	Tubb2a	0.597907
Apoa2	0.433564	Per3	-0.507742	Tk1	-0.581225	Egfr	0.673673	Uqcrfs1	0.299715	Gls2	-0.562542
Serpina3k	0.454494	Gpt	-0.536011	Mup17	0.592063	Per3	-0.618578	Dbi	0.301422	Gadd45g	0.53613
Alas1	-0.497613	Nat8f2	-0.48263	Sec61a1	0.580627	Mup3	-0.487742	Rbp4	0.303815	Slc9a3r1	-0.564067
Adipor2	0.503719	Insig2	0.569526	Adipor2	0.474045	H2-T23	-0.545041	Apoe	0.303816	Apol7a	-0.499102
Serpina6	-0.503007	Angptl4	0.566063	Noct	-0.429792	Hsd17b6	0.801396	Gpr182	0.307148	Serpina6	-0.612502
Hes6	-0.528263	Fn1	0.418556	Keg1	0.571955	Dcxr	-0.557541	Hspa9	0.308377	Ces1f	-0.512446
Oaf	-0.491425	Cfh	0.433629	Cdo1	0.47424	Slco2b1	-0.595243	Lipa	0.308471	Gas6	-0.881484
Keg1	0.537242	Ephx1	0.47848	Mreg	0.543076	Slc25a47	0.566694	Ppm1k	0.309207	Lrtm1	-0.369811
Slc17a4	0.553828	Gpd1	0.559333	Slc17a4	0.544171	Ces1d	-0.52514	Acox1	0.310412	Fmo5	-0.560701
Sult1a1	-0.42152	Gsta3	-0.397419	Serpina3k	0.408446	Fmo5	-0.555255	BC004004	0.311019	Ak2	-0.529188
Per2	-0.407764	Sec61a1	0.544197	Hsd17b2	0.508913	Clec2d	-0.458746	Lamp1	0.31323	Tiam2	-0.447282
Acot1	0.533039	Retsat	0.471811	Ern1	0.498919	Sord	-0.455947	Ces1g	0.315073	Dcaf11	-0.557118
Nr0b2	0.526147	Ahsg	0.400931	Cish	0.505897	Shmt1	-0.491694	Hnrnpk	0.315453	Cyp2b13	-0.573449
Slc9a3r1	-0.465993	Tmem56	0.503672	Apoa2	0.408134	Pipox	-0.518509	Mbl1	0.317654	Serpina1c	-0.478275
Apol7a	-0.489693	Per2	-0.426262	Sqstm1	0.480762	Sema4g	-0.515915	Ebp	0.318603	Retreg2	-0.374003
Noct	-0.342721	Paqr9	0.480464	Cfh	0.414847	Selenow	-0.49844	Eci2	0.322969	Sult1a1	-0.470482
Btg2	0.473566	H6pd	0.483532	Onecut1	0.515579	Pecr	-0.492629	Ethe1	0.325907	Slc46a3	-0.504262
Acot3	-0.486269	Cyp2f2	0.529867	Serpina6	-0.540442	Msmo1	-0.49695	Atp5e	0.327063	Tgoln1	0.512834
Sord	-0.426669	Acsl1	0.48265	Fn1	0.390842	Dcaf11	-0.484859	Acaa1b	0.327661	Agxt	-0.523635
Tmem56	0.4829	Acot3	-0.467314	Eif4ebp3	0.511551	Igfbp4	-0.421878	Gabarapl1	0.327956
Gpcpd1	0.464701	Lepr	0.438963	Hhex	0.515211	Sardh	-0.48315	Tpt1	0.328046
Afmid	-0.491942	Vnn1	0.495126	Qsox1	0.466674	Nr0b2	0.585245	Arl4d	0.328604
Cfh	0.400571	Atf3	0.362815	Junb	0.536422	Sdc1	-0.516989	Ndufa10	0.328923
Ahsg	0.392257	Slc17a4	0.516557	Hsdl2	0.520705	Bhmt2	-0.463741	Agpat3	0.32917
Acsl5	0.492491	Rnf125	0.485347	Cyp2c69	-0.583296	Cyp3a13	-0.495385	Myc	0.329175
Cyp2f2	0.424824	Foxq1	0.541972	Lepr	0.417482	Btg2	0.563731	C3	0.329625
Cyp2c69	-0.449633	Actb	0.456404	Gpcpd1	0.452366	Ttc36	-0.417438	Ifi27l2a	0.330677
Hmgcs2	0.40179	Sord	-0.382284	Ahsg	0.368145	Ugt2a3	-0.449519	Arpc3	0.330707
Foxq1	0.486859	Qsox1	0.460097	Albfm1	0.468352	Ces3a	-0.412969	Ywhaz	0.332178
Retsat	0.420505	Aldh1l1	-0.395513	Itih3	0.36322	Apol9b	-0.585321	Cd164	0.33279
Dcaf11	-0.420754	Keg1	0.518689	Actb	0.472647	Per2	-0.472089	Cebpb	0.332875
Lepr	0.388118	Ugt3a2	0.42679	Tars	0.466712	Gadd45g	0.505606	Etfa	0.333339
Hsdl2	0.499477	Oaf	-0.454272	Ddx3x	0.448492	Pdk2	-0.556537	Rap1b	0.335853
Orm1	0.393295	Cdo1	0.36476	Errfi1	0.407452	Aacs	-0.53952	Cfhr2	0.336591
Vnn1	0.478644	Cd5l	0.489002	Nrg4	-0.448384	Nrn1	-0.4163	Serpinc1	0.33716
Sds	-0.466021	Errfi1	0.407606	Btg2	0.433607	Hgd	-0.440205	Fcgrt	0.337363
Fn1	0.375563	Lpl	0.510965	Cyp2f2	0.391308	Sult1d1	-0.443869	Pon1	0.337552
Arrdc3	0.487355	Dusp6	0.468484	Abcb11	0.424455	Cth	-0.493175	Lonp2	0.338715
Agxt	-0.407812	Sco2	0.473828	Ctsc	0.436935	Fah	-0.401804	Gucd1	0.339067
Eif4ebp3	0.45965	Hsdl2	0.497928	Sult1a1	-0.397029	Hsd3b3	-0.506897	Rnf149	0.339354
Cd36	0.494251	Afmid	-0.493105	H6pd	0.465146	Insig1	-0.504514	Anp32a	0.339587
Sec61a1	0.447094	Cish	0.476683	Abcg8	0.479016	Angptl3	-0.457426	Gadd45b	0.340544
Gpt2	-0.4495	Arntl	0.340659	Pctp	0.397931	Rhobtb1	-0.516105	Btd	0.340794
Serpina1c	-0.337809	Acot1	0.49208	Arid5b	0.484162	Gamt	-0.483125	Apob	0.342424
Arg1	-0.344743	Slc25a30	0.405874	Ulk1	0.464871	Ubc	-0.421196	Adtrp	0.344029
Lpin1	0.4392	Klf15	-0.446252	Gsta3	-0.407621	Slc29a1	-0.446	Scarb1	0.344081
Ecm1	0.451254	Sqstm1	0.417307	Tmem56	0.456295	Gls2	-0.6636	Plaa	0.344214
Mup3	-0.307609	Cd36	0.432204	Orm1	0.357189	Plin2	0.471116	Pth1r	0.344844
Slc25a33	0.433552	Gclc	0.444136	Per2	-0.419747	Ces1f	-0.460273	Ctsz	0.344892
Hsd17b2	0.402952	Ugt1a5	0.398047	Slc9a3r1	-0.450586	Fads2	-0.431724	Ccnl2	0.34557
Cdo1	0.353149	Hsd17b2	0.435424	Slc22a26	-0.420033	Ndrg2	-0.389825	Apoh	0.345691
Acsl1	0.430686	Cfp	0.488797	Fabp5	0.4853	Mtss1	-0.536367	Pdha1	0.345703
Dcxr	-0.355244	Sema4g	-0.402088	Mup3	-0.350184	Junb	0.526353	Rab1a	0.346618
Actb	0.408234	A930033H14Rik	-0.336975	Rab30	0.430554	Klf13	-0.508622	A1cf	0.34877
Zfp36	0.432304	Slc27a2	0.33998	Acox2	0.413432	Ang	-0.380586	Decr1	0.349648
Serp1	0.409506	Slc25a33	0.442887	Cd36	0.466485	Ldlr	-0.52134	Serpina1b	0.351366
Ephx1	0.392309	Sult1a1	-0.345416	Afmid	-0.491331	Gchfr	-0.416796	Apoa5	0.351559
Slc25a30	0.363228	Itih3	0.341938	Ugt1a5	0.429868	Lepr	0.41273	Atp2a2	0.351871
Ugt1a5	0.386615	Lrtm1	-0.309951	Pnpla7	0.47278	Lrg1	-0.406187	Npm1	0.352661
H6pd	0.430376	Acsl5	0.440688	Agpat2	0.488482	Aldh4a1	-0.453651	Pabpn1	0.353011
Tmsb4x	0.432053	Cldn2	0.457524	Acsl1	0.438636	F2	-0.350276	Fth1	0.353685
Ddx3x	0.406956	Kynu	0.423312	Defb1	0.399844	Por	-0.419506	Rarres2	0.353873
A930033H14Rik	-0.297812	Arrdc3	0.401479	Ces1f	-0.41895	Mat1a	-0.370731	Zyg11a	0.353999
Nrg4	-0.347094	Hsp90b1	0.342916	H2-Q10	0.348651	Foxq1	0.557804	Etfdh	0.355
Pah	-0.325409	Eif4ebp3	0.414919	Gclc	0.391212	Csad	-0.497027	Albfm1	0.355073
Cish	0.415637	Fetub	0.356335	Apol9b	-0.452512	F7	-0.476163	Tram1	0.35608
Slc22a26	-0.361213	Mup11	-0.448095	Chka	0.411258	Elovl5	0.467957	Orm3	0.356711
Hsd3b3	-0.406743	Kyat3	0.363855	Rrbp1	0.433759	Uox	-0.395711	Hspa5	0.356963
Onecut1	0.407251	Cldn1	0.427517	Mup20	-0.464946	Ttc38	-0.480549	Sec61b	0.357193
Rrbp1	0.373553	Creg1	0.361544	Zfp36	0.444633	Acy3	-0.49315	Chkb	0.357902
Orm3	0.341728	Rell1	0.426142	Retsat	0.364606	Nmrk1	-0.506382	Nsd3	0.359139
Shmt1	-0.369857	Slc16a5	-0.415229	Nr0b2	0.444252	Cps1	-0.414909	Rhod	0.359663
Cyp26b1	-0.290564	Cyp2c69	-0.330888	Ptgds	0.371479	Acot1	0.542966	Lgals3bp	0.359854
Acox2	0.345766	Myc	0.314548	Serp1	0.416759	Acot4	-0.473525	Tm9sf3	0.362243
Hpd	-0.298419	Wfdc17	0.452171	Amdhd1	0.337961	Cyp4a10	0.503564	Creg1	0.362364
Sardh	-0.344276	Gdf15	0.432296	Hmgcs1	0.408356	Marco	0.606167	Hsp90b1	0.362801
Car5a	-0.403512	Ier2	0.391037	Sco2	0.394809	Slc25a10	-0.439911	Psap	0.364329
Arntl	0.289701	Ddx3x	0.393759	Oaf	-0.406583	Akr1c20	-0.416195	Rasgrp2	0.364641
Tab2	0.403629	Pzp	0.310855	Kyat3	0.351519	Aplp2	-0.383558	Sqstm1	0.364684
Ak2	-0.323345	Fabp5	0.431789	Mid1ip1	-0.43517	Aldh3a2	-0.412029	Cept1	0.364719
Gclc	0.369039	Ttr	0.301324	Vmp1	0.388631	Ly6e	-0.470027	Kng1	0.365508
Pdk2	-0.400021	Dgat2	-0.338635	Gdf15	0.446725	Hspb8	-0.424929	Elovl2	0.365802
Rtf2	0.407478	C1qb	0.44382	Irf6	0.376988	Tmem19	-0.473609	Kng2	0.367166
Defb1	0.306392	Dpyd	-0.370576	Gadd45b	0.288101	Cyp4f14	-0.392104	Lgmn	0.367171
Itih3	0.312475	Hsd11b1	0.334465	Dusp6	0.38916	Gas6	-0.483885	Prxl2c	0.3674
Creg1	0.356021	Asl	-0.372007	Ephx1	0.375744	Ggt6	-0.442104	Igf1	0.368304
Qsox1	0.338524	H2-Q10	0.312048	Etfdh	0.324748	Slc7a2	-0.464032	Bcl6	0.369271
Apol9b	-0.401764	Ces1g	0.370384	Fetub	0.3449	Nipsnap1	-0.441009	Txnl1	0.369365
Myc	0.308799	Noct	-0.274548	Serpina1c	-0.307054	Slc25a33	0.493257	Rrbp1	0.36994
Fmo5	-0.375019	Tkfc	0.359243	Pah	-0.332652	Onecut1	0.476279	Tdo2	0.371467
Ctsc	0.350867	Agxt	-0.376955	Rarres2	0.318015	Nudt7	-0.384783	Ech1	0.371478
Cfp	0.367493	Glud1	0.320988	Fabp1	0.377642	Bche	-0.44552	Nceh1	0.371553
Hsp90b1	0.317375	C1qa	0.392824	A930033H14Rik	-0.32861	Pgpep1	-0.454506	Pltp	0.374108
Sema4g	-0.359526	Crat	0.400116	Eps8l2	0.418754	Rsrp1	-0.400251	Acox2	0.374551
Calr	0.325043	Abcb11	0.364124	Acsl5	0.39666	Orm2	0.514008	Dram2	0.374814
Ttc36	-0.300032	Dcaf11	-0.345546	Tubb4b	0.38833	Tsc22d3	-0.483586	Khk	0.374992
Csad	-0.392843	Slc26a1	-0.338006	Adck5	0.360079	Nr1d2	-0.448017	Cyp2c68	0.375109
Ttr	0.303576	Cept1	0.365178	Hacl1	0.383271	Dhdh	-0.436507	Clec4f	0.375745
Mreg	0.356806	Kng1	0.3116	Enpp2	0.388459	Adi1	-0.354899	Saraf	0.376649
Sco2	0.341261	Apol7a	-0.399745	Hes6	-0.429008	Zfp395	-0.477908	Clint1	0.376844
Cyp3a44	0.447877	Serpina3g	0.373015	Slc16a1	0.35344	Nadk	-0.40941	Lpcat3	0.377258
Gstz1	-0.308143	Apom	0.343522	Eif1a	0.417634	Uroc1	-0.428433	Id2	0.377419
Ngef	-0.357093	Slc9a3r1	-0.376871	Sds	-0.392443	Sdr9c7	-0.434669	Slc33a1	0.378007
Abcg8	0.385321	Cd164	0.322796	Lonp2	0.348277	Atf3	0.329518	Serpina3g	0.378171
Nrn1	-0.297266	Onecut1	0.385367	Irf2bp2	0.428435	Mid1ip1	-0.465062	H2-Q10	0.378352
Sqstm1	0.334118	Hes6	-0.404429	Pcx	0.334477	Slc16a10	-0.447567	Atp8b1	0.37869
Narf	-0.353698	Lpin1	0.382661	Ethe1	0.409567	Prdx6	-0.383914	St6gal1	0.378718
Mup10	0.344366	Serpina6	-0.331092	Sun2	0.414325	Saa4	-0.405659	Apoc3	0.378739
Rab30	0.34244	Mup10	0.333258	Slc38a3	-0.312642	Marveld1	-0.398929	Slc25a20	0.379811
Slc26a1	-0.340572	Hsd3b3	-0.392795	Apol7a	-0.389415	Narf	-0.436616	Sppl2a	0.37986
Serpina3g	0.358699	Serp1	0.380693	Creg1	0.311671	Mcm10	-0.436499	Slc38a2	0.379965
Mtss1	-0.370835	Pxmp4	0.373891	Orm3	0.33292	Dhrs1	-0.436691	Sun2	0.380063
Cyp3a13	-0.31094	Mbl1	0.348834	Vnn1	0.399793	Dhtkd1	-0.430834	Cdo1	0.380971
Acy3	-0.344368	Gadd45b	0.305996	Cldn1	0.40908	Agmat	-0.355848	Rdh16	0.381965
Hhex	0.359461	Hacl1	0.353818	Rhou	0.364802	Fmo3	0.483217	Tubb4b	0.382168
Pbld2	-0.278655	Cp	0.314468	Irs2	0.377276	Map2k3	-0.37863	Vmp1	0.383382
D230025D16Rik	0.367655	Acox1	0.30963	Slc16a5	-0.391239	Crot	0.392741	Il1r1	0.383923
Fetub	0.326311	Arg1	-0.302709	Ngef	-0.401358	Lect2	-0.412509	Hsd17b11	0.384186
Dusp6	0.363303	Lonp2	0.328884	Rapgef4	0.365804	Akr1d1	-0.403792	Cp	0.384968
Mup11	-0.378698	Ecm1	0.361144	Mup11	-0.3442	Shmt2	-0.378255	Ulk1	0.385802
Cd5l	0.400962	Selenok	0.382436	Hsp90b1	0.300318	Pbld1	-0.380622	Arntl	0.386301
Vmp1	0.370582	Acox2	0.332874	Gls2	-0.352239	Dhcr24	-0.400652	Slc16a1	0.386347
Cldn2	0.369426	Ctsc	0.37437	Iigp1	0.366158	Slc47a1	-0.465143	Srp72	0.386503
Paqr9	0.352988	Pah	-0.281772	Trp53inp2	0.406957	Izumo4	-0.420792	Mttp	0.387707
Tkfc	0.332089	Tars	0.401903	Tkfc	0.355138	Ube2l6	-0.419026	Slc40a1	0.388211
Wfdc17	0.409862	Slc33a1	0.368187	Kynu	0.368766	Igfals	-0.433477	Sar1a	0.389244
Dcn	0.365893	Abcg8	0.361769	Myc	0.285046	Fam214a	-0.449098	Ces3b	0.389688
Rell1	0.35705	Coq8a	0.338824	Acat1	0.390872	Pafah2	-0.382797	Lgals4	0.389937
Izumo4	-0.314364	Abcd3	0.311321	Foxa3	0.396199	Ifitm3	-0.364079	Agpat2	0.389986
Uroc1	-0.309137	Mreg	0.378981	Tmsb4x	0.396012	Hhex	0.421085	Pigr	0.390772
Eif1a	0.343628	Tab2	0.398858	Pdk2	-0.351583	Insig2	0.496124	Lman1	0.392334
Slc7a2	-0.314504	Fmo5	-0.365177	Calu	0.406498	Slc10a1	-0.347737	Fabp5	0.39239
Rnf125	0.334093	C1qc	0.371898	Hyou1	0.327026	Cyb5b	-0.330662	Ceacam1	0.392424
Klf10	0.338919	Fam214a	-0.343366	Decr1	0.336081	Spc24	-0.373139	Slc25a22	0.392949
Cp	0.291506	Rrbp1	0.377055	Sdc3	0.320105	Apof	-0.343665	Plac8	0.393621
Errfi1	0.299442	Hacd3	0.338485	Ggt6	-0.352061	Cxcl12	-0.382291	H13	0.394425
Hacl1	0.298583	Ngef	-0.383313	Fmo5	-0.364448	Apon	-0.377961	Reln	0.394575
Tars	0.350187	Ces3b	0.306666	Phlda1	0.37276	Sdhb	-0.362763	Glud1	0.396166
H13	0.309074	Sardh	-0.311775	Zfp36l2	0.386067	Mknk2	-0.454372	Clock	0.396308
Lpl	0.350886	Il1r1	0.377602	Cyp4a32	0.291474	Mpv17l	-0.377391	Fgl1	0.397185
Rsrp1	-0.28628	Serpina1c	-0.269209	Hpd	-0.287439	Cyp3a11	0.350062	Abcd3	0.397782
Ugt3a2	0.316205	Shmt1	-0.340986	Aldh1l1	-0.317577	Itih2	-0.346112	Irf2bp2	0.397861
Dgat2	-0.299561	Ern1	0.364707	Zbtb16	0.272481	Hmgcr	-0.455089	P4hb	0.398244
Lrrc3	-0.321561	Tmed7	0.339687	Wfdc17	0.385849	Lrrc3	-0.456693	Pdk4	0.398666
Slc38a4	-0.286692	Tdo2	0.296362	Shmt1	-0.318543	Cyb5a	-0.313668	Hsd3b7	0.398942
Gadd45b	0.271783	Iigp1	0.33917	Fam47e	-0.268912	Zfyve21	-0.414638	Pkp2	0.399723
H2-Q10	0.281341	Vsig4	0.391223	Sppl2a	0.342636	Lpin1	0.431281	Skil	0.401787
Il1r1	0.336082	Tcp11l2	0.373055	Hsd17b12	0.299086	Psen2	-0.386523	Caprin1	0.402615
Mid1ip1	-0.347594	Hspa5	0.315234	Acbd5	0.363063	Mbl2	-0.385183	Ibtk	0.402735
Pxmp4	0.354865	Sds	-0.365101	Ubxn1	0.362287	Selenbp2	-0.394507	Dcaf6	0.403404
Mafb	-0.330101	Rpn2	0.348446	Tmem248	0.358866	C8b	-0.407783	Abcg8	0.403527
Kynu	0.298047	Ibtk	0.351266	Cfp	0.404181	Zfp467	-0.434064	Iigp1	0.404111
Dpyd	-0.310593	Hsd17b12	0.316128	St6gal1	0.349145	Dnaja1	-0.428274	Slc27a2	0.404219
Ces2a	0.298003	Gls2	-0.349204	Cyp17a1	-0.333996	Dhcr7	-0.371793	Cldn2	0.404858
Fam214a	-0.326378	Hhex	0.35484	Ap2a2	0.342396	Man2a1	-0.429702	Leprotl1	0.406423
Ces1g	0.315509	Ulk1	0.387383	Ces3b	0.297753	Nags	-0.428542	Calr	0.407116
Tmem248	0.338512	D230025D16Rik	0.359297	Cyp2c70	0.298401	Car3	-0.349091	Mapkapk2	0.407457
Agpat2	0.339117	Fgl1	0.276082	Slc17a2	0.336557	Oat	-0.468169	Abcc3	0.408091
Cept1	0.326404	Dcaf6	0.364791	Hnf4a	0.330323	Mthfd1	-0.399921	Tcp11l2	0.408513
Aldh3a2	-0.327262	Vmp1	0.366329	Slc16a10	-0.355766	Fabp2	-0.366614	Eci1	0.409062
Dnaja1	-0.328172	Albfm1	0.358324	Sorbs3	-0.340371	Hsd17b10	-0.359183	Abcc2	0.410022
Gamt	-0.296005	Igf1	0.279592	D230025D16Rik	0.365917	Noct	-0.324544	Ttr	0.410031
Angptl8	0.274804	Cst3	0.278334	Cyp3a13	-0.299596	Fads1	-0.383181	Smurf2	0.410219
Sephs2	-0.289008	Slc17a2	0.328539	Cd5l	0.395956	Slco1b2	-0.352021	Cldn1	0.411218
Pzp	0.264219	Ak2	-0.282883	Paqr9	0.380785	Arhgef19	-0.395183	Acat1	0.412457
Hsd17b12	0.296	Calr	0.315515	Chkb	0.356709	Fam47e	-0.305685	Hsd17b12	0.413586
Cth	-0.305033	Eif1a	0.35914	Ces3a	-0.344729	Selenbp1	-0.392912	Actb	0.415047
Ces1d	-0.286737	Mttp	0.33601	Klf13	-0.354241	Gm4756	-0.40507	Fetub	0.416999
Papss2	-0.290876	Slco2b1	-0.339947	Fkbp2	0.319591	Ddah1	0.358557	Pzp	0.41736
Saa4	-0.290174	Aldh1a7	0.35364	Tiam2	-0.325193	Apoa1	0.316117	Slc19a2	0.418552
Mcm10	-0.314669	Etfa	0.281657	Ssr3	0.347217	Slc17a4	0.457548	Coq8a	0.420377
Aldh1a7	0.317984	Slc16a1	0.322975	H13	0.326739	Ttpa	-0.323512	Agtr1a	0.420474
Ces1f	-0.273162	Lrrc3	-0.327347	Sdc1	-0.298609	Mfsd1	-0.357416	Stat3	0.420828
Nmrk1	-0.32698	Gpt2	-0.325007	Glud1	0.297182	C8a	-0.374808	Psmd12	0.421619
Ern1	0.341601	Apoc2	0.346844	Lrrc59	0.339508	Aspdh	-0.389436	Phlda1	0.421932
Derl2	0.335558	Ssr1	0.349639	Shld2	0.342979	Dpyd	-0.328642	Fermt2	0.422831
Slc25a10	-0.290055	Eci2	0.290259	Hsd11b1	0.28424	Tapbp	-0.356081	Fitm2	0.422934
Rdh11	0.319991	Pnp	0.316659	Ttr	0.272084	Per1	-0.361745	Hyou1	0.423054
Tst	-0.277605	Rtf2	0.337113	Cyp51	0.355392	Ddt	-0.333639	Hacl1	0.425241
Agtr1a	0.304525	Lpcat3	0.320413	Pxmp4	0.391857	Fkbp4	-0.384067	Apoc2	0.425582
Mknk2	-0.303954	Fcna	0.318312	Nsd3	0.350198	Papss2	-0.343399	Trib1	0.426869
Fcna	0.329207	Rab30	0.339264	Oat	-0.410761	C9	-0.44836	Abcb11	0.427944
Slc30a10	0.270836	Pkp2	0.34147	Nedd4l	0.364624	Mettl7b	-0.315646	Tmem248	0.429936
Crat	0.328486	Csad	-0.306293	Cd164	0.335637	Gnpnat1	-0.404271	Mapre3	0.431355
Fabp5	0.334549	Sppl2a	0.284279	Sigmar1	0.342743	Parp16	-0.316939	Gsr	0.431624
Abcd3	0.28162	Hsd17b11	0.28254	Fkbp5	0.359956	Dusp6	0.439111	Cyp4a32	0.434013
Ggt6	-0.288603	Fermt2	0.322787	Coq8a	0.352206	Prlr	-0.313135	Trp53inp2	0.43409
Cldn1	0.315704	Sdc3	0.324035	Acot1	0.342784	Txn2	-0.305369	Ctsc	0.439766
Bgn	0.323739	Steap4	0.327142	Tram1	0.312983	Gstz1	-0.360251	Keg1	0.442119
Zfyve21	-0.315002	Acy3	-0.312378	Slc25a22	0.345609	Gpcpd1	0.377665	Slc17a2	0.443412
Mad2l2	0.318305	Oat	-0.344296	Rell1	0.340548	Acy1	-0.382253	Nedd4l	0.444698
Enpp2	0.305716	Slc25a22	0.280599	Ddah1	0.345585	Slc23a1	-0.396325	Ern1	0.445115
Hyou1	0.294268	Mafb	-0.312748	Alas1	-0.33567	Il1rap	-0.408009	1600014C10Rik	0.445291
Hsd11b1	0.273402	Trp53inp2	0.319499	Slc46a3	-0.338901	Hpx	-0.350562	Itih3	0.447085
Per1	-0.278857	Sult2a5	0.291599	Ces1g	0.383801	Hamp2	-0.404183	Aldh1a7	0.44827
Mbl1	0.264264	Nr1d2	-0.327944	Dcaf11	-0.337159	Daam1	-0.356828	Rpn2	0.448561
Cd164	0.27513	Cd52	0.305881	Mad2l2	0.33587	Haao	-0.316745	Atf3	0.449582
Hgd	-0.273385	Abca8b	0.323838	Tnfrsf12a	0.270762	Azgp1	-0.285778	Psmd4	0.451039
Slc16a1	0.294532	Izumo4	-0.283812	Jund	0.344266	Ndfip1	-0.327346	Tkfc	0.45268
Ces3b	0.266972	H13	0.320991	Zyg11a	0.307173	Gadd45b	0.335421	Rbms1	0.454135
Etnppl	0.315107	Tram1	0.285183	Slc7a2	-0.327943	Tst	-0.344107	Fosb	0.456392
Rpn2	0.298464	Sephs2	-0.270317	Dgat2	-0.291829	Alad	-0.366958	Acsl5	0.458266
Lman1	0.265461	Rarres1	0.331741	Apon	-0.309406	Stard5	-0.346783	Pxmp4	0.458679
Sun2	0.304873	Slc16a10	-0.326357	Preb	0.330257	Tmem176b	-0.31002	Dusp6	0.461134
Abcb11	0.276768	Apol9b	-0.311615	Calm1	0.338922	Ppp2r5e	-0.377803	Hmgcs2	0.461811
Selenbp1	-0.280603	Echdc3	-0.288636	Rnf149	0.29037	Slc46a3	-0.406321	Tapt1	0.462758
Acat1	0.295433	Abcc3	0.30425	Psmd4	0.284249	Msrb1	-0.319904	Sod3	0.464756
Ces1b	-0.299218	Copg1	0.308376	Ttc38	-0.319628	Fam20c	-0.395183	Ddah1	0.465457
Clcn2	-0.265898	Khk	0.268554	Gpt2	-0.347968	Tcn2	-0.352026	Eps8l2	0.467398
Nsd3	0.313918	Mad2l2	0.301748	Gch1	0.298958	Map2k6	-0.27721	Arid5b	0.469485
Il1rap	-0.30122	Agtr1a	0.264167	Rbbp4	0.33836	Hint2	-0.349591	Pnp	0.47028
C1qa	0.312531	Hsph1	-0.302492	Ces2a	0.310486	Hsdl2	0.35132	Ccng2	0.471227
Fabp1	0.263173	Rorc	-0.275051	Rpn2	0.335632	Tgoln1	0.386296	Ier2	0.47186
Chka	0.282873	Caprin1	0.266627	Rtf2	0.354644	Sorbs3	-0.39791	Fn1	0.474694
Fgfr2	0.313075	Zfp467	-0.300025	Calr	0.303178	Apol9a	-0.309985	Kynu	0.478554
Cyp51	0.304042	Etfdh	0.274754	Htatip2	0.283771	Slc25a30	0.3662	Cd36	0.480294
Slco2b1	-0.305501	Lman1	0.293023	Serpina3g	0.311368	Lrtm1	-0.299259	Hsd11b1	0.482263
Decr1	0.268697	Stat3	0.316564	Hectd1	0.315719	Wfdc21	-0.308133	Ugt3a2	0.482331
C1qb	0.319484	Lgmn	0.286449	Stat3	0.313575	Gpd1	0.408513	Dapk1	0.482594
Pdha1	0.279393	A1cf	0.265973	Gabarapl1	0.298277	Naprt	-0.37748	Mad2l2	0.482704
Ier2	0.288375	Eps8l2	0.31176	Pnp	0.331872	Hsph1	-0.388785	Rab30	0.482927
Kyat3	0.275405	Atp1b3	0.295349	Crat	0.322133	Sephs2	-0.340263	Dcn	0.482948
Lonp2	0.26744	Uroc1	-0.272911	Ugcg	0.300623	Rp9	-0.276277	Bet1	0.484826
Ldlr	-0.299907	Ceacam1	0.303964	Atf5	0.33044	Kalrn	-0.391629	Apom	0.485649
Sec61b	0.2857	Reln	0.322059	Tnfaip2	0.293556	Cyp17a1	-0.436654	Slc8b1	0.488502
F7	-0.283188	Pigr	0.269716	Bdh1	0.286322	Mmp19	-0.354233	Plvap	0.488947
Sod3	0.312018	Psap	0.269616	Angptl8	0.322221	Gck	-0.378505	C1qa	0.489074
Nceh1	0.282869	Slc25a10	-0.264657	Hnrnpab	0.308782	Gm4952	0.318163	H6pd	0.489112
Hsph1	-0.275774	Gbe1	0.304846	Saa4	-0.295841	Lgals8	-0.363114	C1qc	0.491186
Steap4	0.267409	Ggt6	-0.279103	Pkp2	0.297261	Itih4	-0.284729	Zfp36l2	0.491526
Phlda1	0.313459	Gsr	0.303274	Acsl4	0.325988	Dsg2	-0.292306	Tab2	0.491659
Aacs	-0.296005	Ddah1	0.309774	Xbp1	0.308889	S100a1	-0.319868	Qsox1	0.493571
Dhtkd1	-0.273964	Dcn	0.338893	Lpcat3	0.330574	Got2	-0.289472	Errfi1	0.49551
Klf13	-0.267964	Zfp36l2	0.310431	Agxt	-0.279818	Fga	0.306141	Hhex	0.495546
Arid5b	0.302633	Bgn	0.314284	Zfp395	-0.318971	S1pr1	-0.373157	Ugt1a5	0.497412
Col14a1	0.31543	Ssr3	0.323355	Ak2	-0.269148	Metrn	-0.297572	Kyat3	0.4994
Ibtk	0.28658	Mid1ip1	-0.291941	Hsd3b3	-0.352433	A930033H14Rik	-0.303886	Ahsg	0.501055
Sppl2a	0.287555	Sdc1	-0.26569	Sec61b	0.314537	Ifitm2	-0.350671	Fcna	0.502561
Nr1d2	-0.276057	Per1	-0.266149	Ugt3a2	0.289753	Rorc	-0.355726	Angptl4	0.505174
Ssr3	0.29084	Hyou1	0.319189	Ppp2r5e	-0.264652	Fam169b	-0.327828	Retsat	0.510853
Car8	0.268183	Eci1	0.291918	Sphk2	0.317531	Kcnk5	-0.299885	Sec61a1	0.513881
Iigp1	0.282431	Bet1	0.310642	Apoc2	0.299892	Slc25a13	-0.305359	Plk3	0.514573
Snrpd3	0.28228	Irs2	0.294491	Mmp15	-0.327297	Fgfr3	-0.348137	Serp1	0.514969
Acy1	-0.281779	Aacs	-0.323847	Nudt7	-0.313885	Hgfac	-0.310309	Slc25a30	0.51945
Inf2	-0.277962	Rdh11	0.272065	Cald1	0.295263	Ctsh	-0.302294	Serpina3k	0.520911
Rhod	0.285437	Chkb	0.278836	C1qb	0.317123	Tnks1bp1	-0.276539	Apoa2	0.522723
Aldh4a1	-0.280621	Aif1	0.316149	Arl1	0.276444	Hpn	-0.30491	Crat	0.522797
Ssr1	0.293876	Cd74	0.333272	Narf	-0.325072	Akr1c19	-0.319998	Lpin1	0.52524
Mup20	-0.293423	Gpihbp1	0.303497	Mcm10	-0.30381	Atp6v1h	-0.391504	Tars	0.528031
Fcer1g	0.296921	Npr2	-0.319721	Fas	0.301935	Upb1	-0.316734	Ephx1	0.528423
Irs2	0.280747	Chmp4b	0.266383	St3gal1	0.310151	Mup17	0.41993	Cfh	0.529195
Ddah1	0.28339	Dhrs1	-0.285718	Cyp2c29	0.266942	Adk	-0.283928	C1qb	0.531684
Cyth1	-0.272508	Ttc38	-0.29254	Gatm	0.315416	Cbs	-0.292067	Eif4ebp3	0.536215
Shld2	0.277423	Gck	-0.302702	Slc26a1	-0.265685	Acbd4	-0.327165	Acot1	0.537047
Chkb	0.293581	Smad9	0.283403	Fam168b	0.280384	Tle5	-0.285041	Gclc	0.538831
Coq8a	0.267533	Ifitm1	0.288289	Lgmn	0.270946	Hpgd	-0.372745	Rell1	0.539542
Pnp	0.281771	Fcer1g	0.30406	Dcaf6	0.277809	Eif4b	-0.296545	Gpd1	0.550376
Albfm1	0.289475	Zfp395	-0.296665	Klf10	0.292649	Ier2	0.383722	Ddx3x	0.55152
Dcaf6	0.296337	Tmem248	0.276864	Helz2	0.295554	Eif4g1	-0.297477	Slc25a33	0.556272
Mttp	0.285098	Mcm10	-0.291468	Ibtk	0.302218	Serping1	-0.307566	Tmem56	0.55691
Adhfe1	-0.275492	Derl2	0.296538	Mtss1	-0.318495	Akr7a5	-0.263878	Vnn1	0.558981
Cybb	0.302946	Krtcap2	0.267429	Cystm1	0.268152	Fggy	-0.352991	Onecut1	0.559745
Mapre3	0.282858	Cyp2c68	0.268443	Sult2a2	0.295274	Casp7	-0.310664	Hsd17b2	0.560012
Enpp3	0.272821	Tubb4b	0.29666	Chmp4b	0.28671	Tmem25	-0.366463	Acsl1	0.56525
Slc33a1	0.285711	Btg1	0.310106	Rorc	-0.284732	Ptdss1	-0.349577	Eif1a	0.566894
Rarres1	0.287978	Nedd4l	0.293914	Acaa1b	0.279408	Retreg2	-0.293107	Gpcpd1	0.569312
Slc35b1	0.264137	Sun2	0.30184			Bst2	-0.309478	Tmsb4x	0.571316
Plac8	0.275806	Pdk2	-0.290507			Dclk3	-0.349258	Cfp	0.57363
Plvap	0.299235	Atxn2l	0.271316			Clcn2	-0.352874	Orm1	0.579518
Rdh16	0.276215	Selenoi	0.284925			Tsku	-0.299191	Gdf15	0.583797
Il1rn	0.265464	Cyp4a32	0.27954			Mafb	-0.369815	Adipor2	0.589218
Echdc3	-0.269113	Ces1b	-0.275732			Gas1	-0.302296	Mreg	0.590477
Sdc3	0.275702	Gas2	-0.288722			Ly6g2	-0.29142	Ecm1	0.590716
Slc38a2	0.275776	Ifi27l2a	0.281653			Aqp11	-0.348655	Slc17a4	0.591623
Sec11c	0.279416	Car5a	-0.278785			Acaa1a	-0.357393	Cyp2f2	0.593526
Slc46a3	-0.270367	Rabggtb	0.282873			Aass	-0.333625	Zfp36	0.594589
Fitm2	0.264167	Irf2bp2	0.27872			Psmb10	-0.362127	Cish	0.604354
Hgf	0.273393	Ctss	0.271594			Trim14	-0.329265	Paqr9	0.605449
Sparc	0.272543	Mup20	-0.270723			Cd1d1	-0.315363	Rnf125	0.608639
Slc16a10	-0.267251	Narf	-0.280891			Cyth1	-0.366816	Mup17	0.613156
Ifitm1	0.277361	Ddost	0.293879			Tars	0.320838	Wfdc17	0.617965
Abca8a	0.271868	Shld2	0.275121			Suox	-0.331603	Plin2	0.617975
		Fas	0.264602			Eif4ebp3	0.354117	D230025D16Rik	0.620995
		Enpp2	0.275151			Fnip2	-0.342227	Cyp3a11	0.631936
		Nceh1	0.286592			Sds	-0.410945	Foxq1	0.634501
		St6gal1	0.277313			Cmbl	-0.312929	Cd5l	0.637284
		Tyrobp	0.284756			Serpind1	-0.28362	Sco2	0.638768
		Actr3	0.27083			Tmem267	-0.289363	Tgoln1	0.63933
		Gas6	-0.277526			Anks4b	-0.34781	Btg2	0.644117
		Rhod	0.275233			Nr1i3	-0.308701	Hsdl2	0.657958
		Agpat2	0.278846			Serpina3m	-0.286747	Sdc4	0.659447
		Sh3bgrl3	0.281425			Fgg	0.284235	Lepr	0.662968
		Ldlr	-0.270936			Acsm1	-0.28198	Arrdc3	0.668526
		Ugt2b35	0.271255			Ndufa5	-0.308555	Irs2	0.679129
		Pgpep1	-0.272521			Ngef	-0.336921	Crot	0.680682
		Srp72	0.269266			Cfb	-0.271862	Orm2	0.686647
		Ssr2	0.271022			Serpinf2	-0.274129	Junb	0.693365
		Fkbp5	0.271915			Akr1c14	-0.276944	Apoa1	0.69943
		Tapt1	0.281626			Slc25a48	-0.267981	Fgb	0.709003
		Col14a1	0.264038			BC005537	-0.307433	Gadd45g	0.726788
		Phlda1	0.264841			Pck1	-0.306008	Lpl	0.745351
		Sod3	0.26732			Myc	0.280245	Gm4952	0.760554
		Wsb1	0.264461			Tysnd1	-0.346471	Insig2	0.77396
		Etnppl	0.274496			Echdc3	-0.333568	Cyp3a44	0.782623
		Tsc22d3	-0.267399			Gjb2	-0.302199	Cyp4a10	0.786094
						Cyp1a2	-0.32159	Fgg	0.796167
						Tmem256	-0.374625	Fga	0.828855
						Aqp1	-0.352202	Marco	0.83263
						Ppa1	-0.29098	Elovl5	0.838598
						Esd	-0.26413	Nr0b2	0.851047
						Aldh9a1	-0.319661	Cyp4a14	0.883047
						Cnn3	-0.304284	Jun	0.90357
						Lifr	-0.287576	Fmo3	0.909455
						Inf2	-0.317352	Fos	0.91444
						Apcs	-0.28627	Tubb2a	0.920416
						Mia2	-0.29705	Clpx	0.929815
						Prodh2	-0.319806	Ehhadh	0.937354
						Itih1	-0.271084	Hsd17b6	0.942006
						Maob	-0.280839	Slc25a47	1.01618
						Echs1	-0.288481	Serpina7	1.03203
						St3gal4	-0.329166	Rgs16	1.05687
						Myo10	-0.343808	Osgin1	1.11579
						Mocs1	-0.280518	Txnip	1.1266
						Vtn	-0.310178	Egfr	1.15107
						Ndufv3	-0.268089	Scd1	1.1629
						Serpina10	-0.295566	Egr1	1.29915
						Hlf	-0.325889	G6pc	1.35955
						Cd82	-0.29371	Depp1	1.37741
						Ghr	-0.281094	Igfbp2	1.44905
						Paqr9	0.319995	Igfbp1	1.88781
						Gc	-0.315963
						Paqr7	-0.310417
						Idh1	-0.263808
						Urah	-0.263394
						Rab1b	-0.28407
						Phyh	-0.289896
						Sult2a8	-0.266317
						Irs2	0.334825
						Cish	0.345444
						Mtch1	-0.298159
						Atp1b1	-0.352842
						Rell1	0.359498
						Fads6	-0.333856
						Slc25a39	-0.280932
						Bmf	-0.334183
						Efhd2	-0.353218
						Got1	-0.301605
						Gstt3	-0.331423
						Alkbh5	-0.304323
						Abhd14b	-0.324197
						1300017J02Rik	-0.277657
						Mup11	-0.410459
						Qdpr	-0.27843
						Rapgef1	-0.313258
						Nqo2	-0.316458
						Ppp1r3b	-0.285172
						Tedc2	-0.332938
						Aldh1a1	-0.280397
						Me1	0.321209
						Agmo	-0.299817
						Tgm1	-0.33168
						Gsdmd	-0.31793
						Hao2	-0.289793
						Stip1	-0.316247
						Bid	-0.27948
						Sun1	-0.278351
						Pdcd6	-0.269056
						Rabggta	-0.314065
						Gda	-0.306854
						Macrod1	-0.283172
						Sdc4	0.281926
						Pbld2	-0.305685
						Fn3k	-0.275938
						Irf2bp2	0.307069
						Dpp4	-0.288612
						D230025D16Rik	0.327974
						Tinagl1	-0.310237
						Aspg	-0.311462
						Vnn1	0.33084
						Slc37a4	-0.298072
